# Supplementary material for: Microbial collagenase activity is linked to oral–gut translocation in advanced chronic liver disease
Source: Nat Microbiol. 2025 Dec 29;11(1):211–27. doi: 10.1038/s41564-025-02223-0 (PMC12768972; doi:10.1038/s41564-025-02223-0)
Supplement: Supplementary file 3 — Sample overview, bacterial strains used in this study and oral-gut translocation events details. [file 41564_2025_2223_MOESM3_ESM.xlsx]

## Sheet: Sample overview
Number of samples
		Stool	Saliva	Paired
	Ctrl:HC	51	50	49
	cACLD	25	20	19
	AD	46	35	35
	ACLF	10	11	7
	Ctrl: Septic	11	7	4

## Sheet: Bacterial strains
	Strain	Isolation source	Notes
MS107	Veillonella parvula	Clinical isolate from saliva patient 245	For mice experiments
MS072	Veillonella dispar	Clinical isolate from saliva patient 245	For mice experiments
MS082	Streptococcus parasanguinis	Clinical isolate from saliva patient 245	For mice experiments
MS055	Veillonella parvula	Clinical isolate from native stool patient 245	identical strains as MS061
MS061	Veillonella parvula	Clinical isolate from saliva patient 245	For mice experiments
MS164	Veillonella parvula	Clinical isolate from saliva patient 280	For mice experiments
	Strain	Plasmid	Notes
MS222	Escherichia coli BL21 (DE3) + pEt29b(+)/prtC	pEt29b(+)/prtC	For Collagenase expression

## Sheet: Translocation events
Species	N traslocation event	oral prevalence [%]	Notes
Streptococcus salivarius	53	54	Red: final list of oral-gut translocators
Veillonella parvula	38	53
Streptococcus parasanguinis	28	62
Bacteroides vulgatus	23	8
Bifidobacterium longum	21	7
Veillonella atypica	20	57
Veillonella dispar	19	49
Enterococcus faecium	18	8
Bacteroides uniformis	16	5
Bifidobacterium dentium	14	5
Escherichia coli	14	7
Faecalibacterium prausnitzii	13	3
Parabacteroides distasonis	13	2
Ruminococcus gnavus	10	2
Streptococcus thermophilus	10	2
Rothia mucilaginosa	9	72
Streptococcus mutans	9	2
Collinsella aerofaciens	8	3
Haemophilus parainfluenzae	8	50
Lactobacillus rhamnosus	8	6
Megasphaera micronuciformis	8	26
Bacteroides thetaiotaomicron	7	3
Lactobacillus paragasseri	7	5
Veillonella infantium	7	20
Lactobacillus gasseri	6	6
Streptococcus anginosus group	6	7
Akkermansia muciniphila	5	0
Blautia wexlerae	5	3
Clostridium innocuum	5	0
Eggerthella lenta	5	1
Eubacterium rectale	5	4
Flavonifractor plautii	5	0
Lactobacillus fermentum	5	4
Streptococcus oralis	5	46
Anaerostipes hadrus	4	2
Bacteroides dorei	4	2
Enterococcus faecalis	4	1
Erysipelatoclostridium ramosum	4	2
Eubacterium sp CAG 180	4	1
Fusicatenibacter saccharivorans	4	1
Gemmiger formicilis	4	2
Gordonibacter pamelaeae	4	0
Lactobacillus salivarius	4	2
Prevotella copri	4	2
Ruminococcus torques	4	1
Ruthenibacterium lactatiformans	4	2
Streptococcus gordonii	4	8
Streptococcus mitis	4	52
Streptococcus vestibularis	4	2
Actinomyces oris	3	16
Actinomyces sp ICM47	3	35
Bacteroides ovatus	3	1
Bacteroides stercoris	3	1
Clostridium leptum	3	0
Coprococcus catus	3	0
Coprococcus comes	3	0
Dialister invisus	3	1
Dorea formicigenerans	3	1
Eubacterium hallii	3	1
Lactobacillus acidophilus	3	2
Roseburia faecis	3	2
Roseburia hominis	3	2
Roseburia inulinivorans	3	2
Ruminococcus bromii	3	3
Scardovia wiggsiae	3	13
Sellimonas intestinalis	3	2
Actinomyces odontolyticus	2	29
Actinomyces sp HPA0247	2	4
Actinomyces sp oral taxon 181	2	6
Agathobaculum butyriciproducens	2	1
Alistipes putredinis	2	2
Atopobium rimae	2	6
Bacteroides caccae	2	0
Bacteroides fragilis	2	0
Bacteroides intestinalis	2	1
Bacteroides massiliensis	2	0
Bacteroides xylanisolvens	2	0
Bifidobacterium adolescentis	2	2
Bifidobacterium breve	2	2
Candida albicans	2	5
Clostridium bolteae	2	0
Clostridium clostridioforme	2	0
Clostridium symbiosum	2	0
Dialister pneumosintes	2	0
Dorea longicatena	2	0
Firmicutes bacterium CAG 83	2	0
Fusobacterium nucleatum	2	13
Lactobacillus vaginalis	2	0
Lawsonibacter asaccharolyticus	2	0
Neisseria flavescens	2	54
Odoribacter splanchnicus	2	1
Oscillibacter sp CAG 241	2	0
Parvimonas micra	2	7
Porphyromonas gingivalis	2	5
Prevotella denticola	2	13
Prevotella melaninogenica	2	55
Prevotella oris	2	11
Veillonella sp T11011 6	2	3
Actinomyces naeslundii	1	5
Actinomyces sp oral taxon 180	1	5
Actinomyces sp oral taxon 414	1	1
Alistipes indistinctus	1	0
Alistipes inops	1	0
Alistipes onderdonkii	1	0
Alistipes shahii	1	0
Alloscardovia omnicolens	1	0
Atopobium parvulum	1	7
Bacteroides cellulosilyticus	1	0
Bacteroides faecis	1	1
Bacteroides finegoldii	1	0
Bacteroides salyersiae	1	0
Barnesiella intestinihominis	1	1
Bifidobacterium pseudocatenulatum	1	2
Bifidobacterium scardovii	1	0
Bilophila wadsworthia	1	1
Blautia coccoides	1	1
Blautia hydrogenotrophica	1	0
Blautia obeum	1	0
Blautia sp CAG 257	1	1
Butyricimonas synergistica	1	0
Butyricimonas virosa	1	1
Catabacter hongkongensis	1	0
Clostridium asparagiforme	1	0
Clostridium paraputrificum	1	1
Clostridium sp CAG 299	1	1
Coprobacter fastidiosus	1	0
Coprobacter secundus	1	0
Desulfovibrio piger	1	0
Enterococcus avium	1	1
Eubacterium ramulus	1	0
Eubacterium ventriosum	1	0
Firmicutes bacterium CAG 110	1	0
Firmicutes bacterium CAG 94	1	0
Gemella sanguinis	1	47
Haemophilus sp HMSC71H05	1	7
Hungatella hathewayi	1	1
Intestinibacter bartlettii	1	0
Klebsiella pneumoniae	1	1
Klebsiella quasipneumoniae	1	2
Klebsiella variicola	1	2
Lactobacillus crispatus	1	2
Lactobacillus oris	1	1
Lactobacillus ruminis	1	1
Lactococcus lactis	1	1
Lautropia mirabilis	1	22
Leuconostoc citreum	1	1
Leuconostoc lactis	1	1
Methanobrevibacter smithii	1	1
Mogibacterium diversum	1	2
Monoglobus pectinilyticus	1	0
Morganella morganii	1	1
Neisseria sicca	1	23
Oribacterium sp oral taxon 078	1	1
Parabacteroides johnsonii	1	0
Parabacteroides merdae	1	1
Paraprevotella xylaniphila	1	0
Prevotella nigrescens	1	14
Prevotella oralis	1	2
Proteobacteria bacterium CAG 139	1	0
Pseudoflavonifractor sp An184	1	0
Pseudomonas aeruginosa group	1	2
Roseburia intestinalis	1	1
Ruminococcus bicirculans	1	1
Ruminococcus lactaris	1	0
Saccharomyces cerevisiae	1	2
Staphylococcus epidermidis	1	1
Streptococcus australis	1	14
Streptococcus infantis	1	46
Streptococcus sanguinis	1	20
Tannerella forsythia	1	4
Turicibacter sanguinis	1	0

## Sheet: Strain-level profiling
Candidate oral-gut translocators
	Species	Gene Profiling	SNV profiling
	Haemophilus parainfluenzae	Yes	No
	Megasphaera micronuciformis	No	Yes
	Rothis mucilaginosa	Yes	Yes
	Streptococcus parasanguinis	Yes	Yes
	Streptococcus salivarius	Yes	Yes
	Veillonella atypica	Yes	Yes
	Veillonella dispar	Yes	No
	Veillonella infantium	No	No
	Veillonella parvula	Yes	Yes
