# Supplementary material for: Microbial collagenase activity is linked to oral–gut translocation in advanced chronic liver disease
Source: Nat Microbiol. 2025 Dec 29;11(1):211–27. doi: 10.1038/s41564-025-02223-0 (PMC12768972; doi:10.1038/s41564-025-02223-0)
Supplement: Supplementary file 4 — Metadata, clinical measurements, microbial profiles and results for prtC-based prediction. [file 41564_2025_2223_MOESM4_ESM.xlsx]

## Sheet: metadata table
sample_id	sample_type	patient_id	disease_state
P13752_101_S1_L001	Fecal	257	cACLD
P13752_102_S2_L001	Fecal	280	cACLD
P13752_103_S3_L001	Fecal	244	cACLD
P13752_104_S4_L001	Fecal	256	cACLD
P13752_105_S5_L001	Fecal	248	AD
P13752_106_S6_L001	Fecal	294	cACLD
P13752_107_S7_L001	Fecal	308	AD
P13752_108_S8_L001	Fecal	292	AD
P13752_109_S9_L001	Saliva	257	cACLD
P13752_110_S10_L001	Saliva	280	cACLD
P13752_111_S11_L001	Saliva	244	cACLD
P13752_112_S12_L001	Saliva	256	cACLD
P13752_113_S13_L001	Saliva	248	AD
P13752_114_S14_L001	Saliva	294	cACLD
P13752_115_S15_L001	Saliva	308	AD
P13752_116_S16_L001	Saliva	292	AD
P13752_117_S17_L001	Fecal	317	cACLD
P13752_118_S18_L001	Fecal	327	cACLD
P13752_119_S19_L001	Fecal	318	cACLD
P13752_120_S20_L001	Fecal	267	AD
P13752_121_S21_L001	Fecal	293	cACLD
P13752_122_S22_L001	Fecal	297	ACLF
P13752_123_S23_L001	Fecal	301	cACLD
P13752_125_S24_L001	Saliva	317	cACLD
P13752_126_S25_L001	Saliva	327	cACLD
P13752_127_S26_L001	Saliva	318	cACLD
P13752_128_S27_L001	Saliva	267	AD
P13752_129_S28_L001	Saliva	293	cACLD
P13752_130_S29_L001	Saliva	297	ACLF
P13752_201_S77_L002	Fecal	295	Ctrl:Septic
P13752_202_S30_L001	Fecal	407	Ctrl:Septic
P13752_203_S31_L001	Fecal	61	Ctrl:HC
P13752_204_S32_L001	Fecal	44	Ctrl:HC
P13752_205_S33_L001	Fecal	65	Ctrl:HC
P13752_206_S78_L002	Fecal	218	AD
P13752_207_S79_L002	Fecal	183	cACLD
P13752_208_S80_L002	Fecal	222	AD
P13752_209_S81_L002	Saliva	295	Ctrl:Septic
P13752_210_S34_L001	Saliva	407	Ctrl:Septic
P13752_211_S82_L002	Saliva	61	Ctrl:HC
P13752_212_S83_L002	Saliva	44	Ctrl:HC
P13752_213_S35_L001	Saliva	65	Ctrl:HC
P13752_214_S84_L002	Saliva	218	AD
P13752_215_S85_L002	Saliva	183	cACLD
P13752_216_S86_L002	Saliva	222	AD
P13752_217_S87_L002	Fecal	209	AD
P13752_218_S36_L001	Fecal	214	AD
P13752_219_S37_L001	Fecal	210	AD
P13752_220_S88_L002	Fecal	390	cACLD
P13752_221_S89_L002	Fecal	185	ACLF
P13752_222_S38_L001	Fecal	243d7	Ctrl:Septic
P13752_223_S90_L002	Fecal	177	AD
P13752_224_S39_L001	Fecal	174	AD
P13752_225_S91_L002	Saliva	209	AD
P13752_226_S92_L002	Saliva	214	AD
P13752_227_S40_L001	Saliva	210	AD
P13752_228_S93_L002	Saliva	390	cACLD
P13752_229_S94_L002	Saliva	185	ACLF
P13752_230_S95_L002	Saliva	243d7	Ctrl:Septic
P13752_232_S96_L002	Saliva	174	AD
P13752_233_S41_L001	Fecal	180	cACLD
P13752_234_S97_L002	Fecal	296	AD
P13752_235_S98_L002	Fecal	227	AD
P13752_236_S99_L002	Fecal	206	cACLD
P13752_237_S100_L002	Fecal	259	AD
P13752_238_S101_L002	Fecal	189	AD
P13752_239_S42_L001	Fecal	316	cACLD
P13752_240_S43_L001	Fecal	193	cACLD
P13752_241_S102_L002	Saliva	180	cACLD
P13752_242_S103_L002	Saliva	296	AD
P13752_243_S104_L002	Saliva	227	AD
P13752_246_S105_L002	Saliva	189	AD
P13752_247_S106_L002	Saliva	316	cACLD
P13752_248_S107_L002	Saliva	193	cACLD
P13752_249_S108_L002	Fecal	234	AD
P13752_250_S109_L002	Fecal	310	AD
P13752_251_S110_L002	Fecal	260	ACLF
P13752_252_S111_L002	Fecal	261	cACLD
P13752_253_S112_L002	Fecal	245	AD
P13752_254_S113_L002	Fecal	201	AD
P13752_255_S114_L002	Fecal	48	Ctrl:HC
P13752_256_S44_L001	Fecal	51	Ctrl:HC
P13752_257_S115_L002	Saliva	234	AD
P13752_258_S116_L002	Saliva	310	AD
P13752_259_S117_L002	Saliva	260	ACLF
P13752_261_S45_L001	Saliva	245	AD
P13752_262_S118_L002	Saliva	201	AD
P13752_265_S46_L001	Fecal	196	cACLD
P13752_266_S119_L002	Fecal	194	cACLD
P13752_267_S120_L002	Fecal	75	Ctrl:HC
P13752_268_S121_L002	Fecal	77	Ctrl:HC
P13752_269_S47_L001	Fecal	80	Ctrl:HC
P13752_270_S48_L001	Fecal	79	Ctrl:HC
P13752_271_S122_L002	Fecal	82	Ctrl:HC
P13752_272_S49_L001	Fecal	84	Ctrl:HC
P13752_273_S123_L002	Saliva	196	cACLD
P13752_274_S124_L002	Saliva	194	cACLD
P13752_275_S125_L002	Saliva	75	Ctrl:HC
P13752_276_S126_L002	Saliva	77	Ctrl:HC
P13752_277_S127_L002	Saliva	80	Ctrl:HC
P13752_278_S128_L002	Saliva	79	Ctrl:HC
P13752_279_S129_L002	Saliva	82	Ctrl:HC
P13752_280_S130_L002	Saliva	84	Ctrl:HC
P13752_281_S131_L002	Fecal	85	Ctrl:HC
P13752_282_S50_L001	Fecal	86	Ctrl:HC
P13752_283_S51_L001	Fecal	59	Ctrl:HC
P13752_284_S132_L002	Fecal	76	Ctrl:HC
P13752_285_S133_L002	Fecal	345	AD
P13752_286_S134_L002	Fecal	359	AD
P13752_287_S52_L001	Fecal	326	AD
P13752_288_S135_L002	Fecal	363	AD
P13752_289_S136_L002	Saliva	85	Ctrl:HC
P13752_290_S137_L002	Saliva	86	Ctrl:HC
P13752_291_S138_L002	Saliva	59	Ctrl:HC
P13752_292_S139_L002	Saliva	76	Ctrl:HC
P13752_293_S140_L002	Saliva	345	AD
P13752_294_S141_L002	Saliva	359	AD
P13752_295_S142_L002	Saliva	326	AD
P13752_296_S143_L002	Saliva	363	AD
P13752_301_S53_L001	Fecal	369	cACLD
P13752_302_S144_L002	Fecal	265	AD
P13752_303_S145_L002	Fecal	307	AD
P13752_304_S146_L002	Fecal	191	AD
P13752_305_S147_L002	Fecal	238	AD
P13752_306_S54_L001	Fecal	223	cACLD
P13752_307_S148_L002	Fecal	371	AD
P13752_308_S149_L002	Fecal	348	cACLD
P13752_309_S150_L002	Saliva	369	cACLD
P13752_310_S152_L003	Saliva	265	AD
P13752_311_S153_L003	Saliva	307	AD
P13752_312_S55_L001	Saliva	191	AD
P13752_313_S56_L001	Saliva	238	AD
P13752_314_S154_L003	Saliva	223	cACLD
P13752_315_S57_L001	Saliva	371	AD
P13752_317_S155_L003	Saliva	357	AD
P13752_318_S156_L003	Fecal	352	AD
P13752_319_S157_L003	Fecal	404	ACLF
P13752_320_S158_L003	Fecal	405	AD
P13752_322_S159_L003	Fecal	262	AD
P13752_323_S160_L003	Fecal	220	AD
P13752_324_S161_L003	Fecal	179	AD
P13752_325_S58_L001	Fecal	357	AD
P13752_326_S59_L001	Saliva	352	AD
P13752_327_S162_L003	Saliva	404	ACLF
P13752_329_S163_L003	Fecal	176	AD
P13752_330_S164_L003	Fecal	226	cACLD
P13752_331_S165_L003	Fecal	221	cACLD
P13752_332_S151_L002	Fecal	212	AD
P13752_333_S60_L001	Fecal	213	AD
P13752_334_S61_L001	Fecal	188	AD
P13752_336_S166_L003	Saliva	343	ACLF
P13752_337_S62_L001	Fecal	270	Ctrl:Septic
P13752_338_S167_L003	Fecal	334	ACLF
P13752_339_S168_L003	Fecal	360d10	Ctrl:Septic
P13752_340_S63_L001	Fecal	241d7	Ctrl:Septic
P13752_341_S64_L001	Fecal	323	Ctrl:Septic
P13752_342_S65_L001	Fecal	380	ACLF
P13752_343_S169_L003	Fecal	229	Ctrl:Septic
P13752_344_S66_L001	Fecal	231	Ctrl:Septic
P13752_345_S170_L003	Fecal	217	Ctrl:Septic
P13752_346_S171_L003	Saliva	319	cACLD
P13752_347_S172_L003	Saliva	219	Ctrl:Septic
P13752_348_S173_L003	Saliva	289	ACLF
P13752_349_S174_L003	Saliva	247	ACLF
P13752_350_S175_L003	Saliva	258	ACLF
P13752_351_S67_L001	Fecal	199	AD
P13752_352_S176_L003	Saliva	408	Ctrl:Septic
P13752_353_S177_L003	Saliva	409	Ctrl:Septic
P13752_354_S178_L003	Fecal	161	ACLF
P16815_101_S149_L003	Fecal	429	AD
P16815_102_S150_L003	Fecal	436	AD
P16815_103_S151_L003	Fecal	433	ACLF
P16815_104_S152_L003	Fecal	438	AD
P16815_105_S153_L003	Fecal	412	ACLF
P16815_106_S154_L003	Fecal	414	Ctrl:Septic
P16815_107_S155_L003	Fecal	424	AD
P16815_108_S156_L003	Fecal	420	ACLF
P16815_109_S157_L003	Saliva	429	AD
P16815_110_S158_L003	Saliva	436	AD
P16815_111_S159_L003	Saliva	433	ACLF
P16815_112_S160_L003	Saliva	438	AD
P16815_113_S161_L003	Saliva	412	ACLF
P16815_114_S162_L003	Saliva	414	Ctrl:Septic
P16815_115_S163_L003	Saliva	424	AD
P16815_116_S164_L003	Saliva	420	ACLF
P16815_117_S165_L003	Fecal	440	AD
P16815_118_S166_L003	Fecal	437	AD
P16815_119_S167_L003	Fecal	428	cACLD
P16815_120_S168_L003	Fecal	439	AD
P16815_125_S169_L003	Saliva	440	AD
P16815_126_S170_L003	Saliva	437	AD
P16815_127_S171_L003	Saliva	428	cACLD
P16815_128_S172_L003	Saliva	439	AD
GLA-HC060-St-D	Fecal	HC060	Ctrl:HC
GLA-HC087-St-D	Fecal	HC087	Ctrl:HC
GLA-HC056-St-D	Fecal	HC056	Ctrl:HC
GLA-HC073-St-D	Fecal	HC073	Ctrl:HC
GLA-HC061-St-D	Fecal	HC061	Ctrl:HC
GLA-HC089-St-D	Fecal	HC089	Ctrl:HC
GLA-HC059-St-D	Fecal	HC059	Ctrl:HC
GLA-HC074-St-D	Fecal	HC074	Ctrl:HC
GLA-HC072-St-D	Fecal	HC072	Ctrl:HC
GLA-HC091-St-D	Fecal	HC091	Ctrl:HC
GLA-HC056-Sa-D	Saliva	HC056	Ctrl:HC
GLA-HC073-Sa-D	Saliva	HC073	Ctrl:HC
GLA-HC061-Sa-D	Saliva	HC061	Ctrl:HC
GLA-HC089-Sa-D	Saliva	HC089	Ctrl:HC
GLA-HC059-Sa-D	Saliva	HC059	Ctrl:HC
GLA-HC074-Sa-D	Saliva	HC074	Ctrl:HC
GLA-HC072-Sa-D	Saliva	HC072	Ctrl:HC
GLA-HC091-Sa-D	Saliva	HC091	Ctrl:HC
GLA-HC060-Sa-D	Saliva	HC060	Ctrl:HC
GLA-HC087-Sa-D	Saliva	HC087	Ctrl:HC
GLA-HC-103_st	Fecal	HC103	Ctrl:HC
GLA-HC052_st	Fecal	HC052	Ctrl:HC
GLA-HC088_st	Fecal	HC088	Ctrl:HC
GLA-HC100_st	Fecal	HC100	Ctrl:HC
GLA-HC110_st	Fecal	HC110	Ctrl:HC
GLA-HC041_st	Fecal	HC041	Ctrl:HC
GLA-HC054_st	Fecal	HC054	Ctrl:HC
GLA-HC093_st	Fecal	HC093	Ctrl:HC
GLA-HC104_st	Fecal	HC104	Ctrl:HC
GLA-HC111_st	Fecal	HC111	Ctrl:HC
GLA-HC042_st	Fecal	HC042	Ctrl:HC
GLA-HC057_st	Fecal	HC057	Ctrl:HC
GLA-HC094_st	Fecal	HC094	Ctrl:HC
GLA-HC105_st	Fecal	HC105	Ctrl:HC
GLA-HC045_st	Fecal	HC045	Ctrl:HC
GLA-HC062_st	Fecal	HC062	Ctrl:HC
GLA-HC096_st	Fecal	HC096	Ctrl:HC
GLA-HC106_st	Fecal	HC106	Ctrl:HC
GLA-HC046_st	Fecal	HC046	Ctrl:HC
GLA-HC069_st	Fecal	HC069	Ctrl:HC
GLA-HC097_st	Fecal	HC097	Ctrl:HC
GLA-HC108_st	Fecal	HC108	Ctrl:HC
GLA-HC051_st	Fecal	HC051	Ctrl:HC
GLA-HC083_st	Fecal	HC083	Ctrl:HC
GLA-HC098_st	Fecal	HC098	Ctrl:HC
GLA-HC109_st	Fecal	HC109	Ctrl:HC
GLA-HC041_Sa	Saliva	HC041	Ctrl:HC
GLA-HC054_Sa	Saliva	HC054	Ctrl:HC
GLA-HC088_Sa	Saliva	HC088	Ctrl:HC
GLA-HC100_Sa	Saliva	HC100	Ctrl:HC
GLA-HC109_Sa	Saliva	HC109	Ctrl:HC
GLA-HC042_Sa	Saliva	HC042	Ctrl:HC
GLA-HC057_Sa	Saliva	HC057	Ctrl:HC
GLA-HC093_Sa	Saliva	HC093	Ctrl:HC
GLA-HC103_Sa	Saliva	HC103	Ctrl:HC
GLA-HC110_Sa	Saliva	HC110	Ctrl:HC
GLA-HC045_Sa	Saliva	HC045	Ctrl:HC
GLA-HC062_Sa	Saliva	HC062	Ctrl:HC
GLA-HC094_Sa	Saliva	HC094	Ctrl:HC
GLA-HC104_Sa	Saliva	HC104	Ctrl:HC
GLA-HC111_Sa	Saliva	HC111	Ctrl:HC
GLA-HC046_Sa	Saliva	HC046	Ctrl:HC
GLA-HC069_Sa	Saliva	HC069	Ctrl:HC
GLA-HC096_Sa	Saliva	HC096	Ctrl:HC
GLA-HC105_Sa	Saliva	HC105	Ctrl:HC
GLA-HC051_Sa	Saliva	HC051	Ctrl:HC
GLA-HC070_Sa	Saliva	HC070	Ctrl:HC
GLA-HC097_Sa	Saliva	HC097	Ctrl:HC
GLA-HC106_Sa	Saliva	HC106	Ctrl:HC
GLA-HC052_Sa	Saliva	HC052	Ctrl:HC
GLA-HC083_Sa	Saliva	HC083	Ctrl:HC
GLA-HC098_Sa	Saliva	HC098	Ctrl:HC
GLA-HC108_Sa	Saliva	HC108	Ctrl:HC

## Sheet: patient info
patient_id	disease_state	age	gender	receive_antibiotic
257	cACLD	69	male	0
280	cACLD	67	male	1
244	cACLD	67	female	0
256	cACLD	61	male	0
248	AD	57	male	0
294	cACLD	55	male	0
308	AD	56	female	1
292	AD	47	male	1
317	cACLD	63	male	0
327	cACLD	58	male	0
318	cACLD	54	male	0
267	AD	50	male	1
293	cACLD	65	female	0
297	ACLF	45	male	1
301	cACLD	66	male	1
295	Ctrl:Septic	64	male	1
407	Ctrl:Septic	24	male	1
61	Ctrl:HC	33	female	0
44	Ctrl:HC	29	female	0
65	Ctrl:HC	25	male	0
218	AD	52	male	1
183	cACLD	70	male	0
222	AD	41	female	0
209	AD	40	female	1
214	AD	67	male	0
210	AD	54	male	1
390	cACLD	67	male	1
185	ACLF	60	male	1
243d7	Ctrl:Septic	65	male	0
177	AD	33	male	1
174	AD	45	male	0
180	cACLD	42	female	0
296	AD	44	male	1
227	AD	37	male	1
206	cACLD	72	male	0
259	AD	67	male	1
189	AD	60	male	1
316	cACLD	53	male	0
193	cACLD	52	male	0
234	AD	29	female	1
310	AD	58	male	0
260	ACLF	41	female	1
261	cACLD	50	male	0
245	AD	71	female	0
201	AD	41	female	1
48	Ctrl:HC	24	male	0
51	Ctrl:HC	30	male	0
196	cACLD	50	female	0
194	cACLD	31	female	0
75	Ctrl:HC	27	female	0
77	Ctrl:HC	27	female	0
80	Ctrl:HC	55	female	0
79	Ctrl:HC	44	female	0
82	Ctrl:HC	36	male	0
84	Ctrl:HC	36	male	0
85	Ctrl:HC	36	male	0
86	Ctrl:HC	29	female	0
59	Ctrl:HC	28	female	0
76	Ctrl:HC	27	male	0
345	AD	51	male	1
359	AD	52	male	1
326	AD	70	male	1
363	AD	63	male	1
369	cACLD	47	male	0
265	AD	73	male	1
307	AD	64	male	0
191	AD	56	male	0
238	AD	61	male	0
223	cACLD	44	female	1
371	AD	68	male	1
348	cACLD	60	female	1
357	AD	18	male	1
352	AD	62	female	1
404	ACLF	48	male	1
405	AD	74	male	1
262	AD	54	female	0
220	AD	52	female	1
179	AD	55	male	1
176	AD	49	male	1
226	cACLD	61	female	0
221	cACLD	72	male	1
212	AD	59	female	1
213	AD	68	female	1
188	AD	44	male	0
343	ACLF	47	male	1
270	Ctrl:Septic	71	female	1
334	ACLF	39	female	1
360d10	Ctrl:Septic	70	male	1
241d7	Ctrl:Septic	61	male	1
323	Ctrl:Septic	53	female	1
380	ACLF	47	male	1
229	Ctrl:Septic	65	male	1
231	Ctrl:Septic	56	male	1
217	Ctrl:Septic	66	male	1
319	cACLD	70	male	1
219	Ctrl:Septic	60	male	1
289	ACLF	54	female	1
247	ACLF	54	male	1
258	ACLF	40	female	1
199	AD	59	female	1
408	Ctrl:Septic	42	female	1
409	Ctrl:Septic	38	male	1
161	ACLF	57	male	1
429	AD	67	male	1
436	AD	71	male	0
433	ACLF	39	male	1
438	AD	45	male	1
412	ACLF	46	female	1
414	Ctrl:Septic	59	male	1
424	AD	64	male	1
420	ACLF	48	male	1
440	AD	46	male	0
437	AD	51	male	1
428	cACLD	47	male	0
439	AD	47	female	1
HC056	Ctrl:HC	40	female	0
HC059	Ctrl:HC	28	female	0
HC060	Ctrl:HC	32	male	0
HC061	Ctrl:HC	33	female	0
HC073	Ctrl:HC	70	female	0
HC074	Ctrl:HC	34	female	0
HC087	Ctrl:HC	29	female	0
HC089	Ctrl:HC	59	female	0
HC091	Ctrl:HC	32	male	0
HC094	Ctrl:HC	33	female	0
HC109	Ctrl:HC	28	male	0
HC057	Ctrl:HC	47	male	0
HC088	Ctrl:HC	30	female	0
HC098	Ctrl:HC	35	female	0
HC083	Ctrl:HC	29	female	0
HC106	Ctrl:HC	28	female	0
HC041	Ctrl:HC	48	male	0
HC042	Ctrl:HC	26	male	0
HC110	Ctrl:HC	28	female	0
HC054	Ctrl:HC	24	male	0
HC069	Ctrl:HC	42	male	0
HC046	Ctrl:HC	26	male	0
HC093	Ctrl:HC	32	female	0
HC100	Ctrl:HC	38	male	0
HC051	Ctrl:HC	30	male	0
HC105	Ctrl:HC	26	female	0
HC097	Ctrl:HC	38	female	0
HC045	Ctrl:HC	33	male	0
HC104	Ctrl:HC	22	female	0
HC052	Ctrl:HC	41	male	0
HC103	Ctrl:HC	40	male	0
HC062	Ctrl:HC	24	female	0
HC111	Ctrl:HC	25	female	0
HC096	Ctrl:HC	42	female	0
HC108	Ctrl:HC	35	female	0

## Sheet: Disease scores
patient_id	Child_Pugh_score	Child-Pugh_class	MELD_score	UKELD_score	SOFA_score	CLIF_SOFA_score	qSOFA_score	CLIF_C_AD_score	CLIF_C_ACLF_score	CLIF_OF_score	N_organ_failure	circulatory_failure
161	12	C12	34	60	15	18	1		67	14	3	1
185	7	B7	26	47	4	8	0		40	8	1	0
247	11	C11	25	64	7	13	0		48	9	1	0
258	6	A6	26	52	3	6	0		41	11	2	1
289	6	A6	27	56	7	8	0		54	11	2	1
297	10	C10	30	66	8	12	0		47	10	2	0
334	14	C14	40	62	15	16	2		66	17	5	1
343	5	A5	24	50	4	7	1		35	9	1	0
380	13	C13	36	60	7	10	1		55	13	3	0
404	13	C13	39	78		10	0		48	10	2	0
412	11	C11	32	54	13	14	1		73	16	5	1
420	14	C14	40	64	18	14	2		68	17	5	1
433	10	C10	40	74	13	16	0		57	14	3	1
260	10	C10	12	38	9	11	0		33	8	1	0
174	10	C10	15	54		5	1	41		6	0	0
176	9	B9	12	52	4	4	0	39		6	0	0
177	9	B9	23	60	8	7	0	40		6	0	0
179	7	B7	10	53	3	3	0	51		6	0	0
188	12	C12	30	67	6	8	0	62		9	1	0
189	10	C10	28	66	8	8	0	56		7	0	0
191	7	B7	9	47	2	6	0	45		6	0	0
199	8	B8	15	54	6	8	1	47		7	0	0
201	10	C10	27	63	6	10	0	61		8	1	0
209	13	C13	28	64	5	7	1	55		8	0	0
210	10	C10	22	59	6	5	0	51		6	0	0
212	9	B9	21	58	7	9	1	51		7	0	0
213	10	C10	13	53	5	8	0	52		7	0	0
218	7	B7	18	56	4	7	0	59		6	0	0
220	10	C10	20	56	5	7	0	41		6	0	0
222	11	C11	26	62	7	10	1	47		9	1	0
227	9	B9	27	66	4	7	0	54		8	1	0
234	8	B8	20	56	4	6	0	44		7	0	0
238	8	B8	13	52	4	7	0	46		7	0	0
245	7	B7	14	50	3	4	0	44		6	0	0
248	8	B8	26	64	5	7	0	56		7	0	0
259	7	B7	12	51	6	7	0	41		6	0	0
262	12	C12	26	61	7	9	0	53		8	0	0
265	7	B7	19	56	7	8	0	49		6	0	0
267	7	B7	21	58	5	7	0	51		6	0	0
292	12	C12	30	67	8	9	1	55		10	1	0
296	10	C10	25	62	5	9	0	49		8	1	0
307	8	B8	17	56	6	8	0	42		6	0	0
308	8	B8	14	53	2	6	0	41		7	0	0
310	7	B7	11	63	3	6	0	61		6	0	0
326	7	B7	17	54	4	8	1	58		6	0	0
345	12	C12	24	60	5	9	0	53		7	0	0
352	8	B8	15	53	4	8	0	48		6	0	0
357	9	B9	16	55	4	6	0	33		7	0	0
359	8	B8	19	58	8	7	0	46		6	0	0
363	8	B8	10	48	3	5	0	44		6	0	0
371	7	B7	12	49	5	6	0	42		6	0	0
405	11	C11	21	60		5	0	50		6	0	0
214	12	C12	29	66	6	8	0	59		7	0	0
424	9	B9	20	58	2	4	0	49		6	0	0
429	8	B8	23	66	5	5	1	61		7	0	0
436	10	C10	27	65		6	1	57		7	0	0
437	7	B7	10	52	5	3	0	37		6	0	0
438	10	C10	18	56		7	0	48		0	0	0
439	7	B7	17	56	7	5	0	36		0	0	0
440	8	B8	17	56	4	5	0	46		6	0	0
217	6	A6	7	46	6	7	0	49		9	1	1
219	7	B7	22	48	10	9	2		62	12	3	1
229	6	A6	11	73	4	4	1	74		7	0	0
231	7	B7	12	44	3	5	1	52		6	0	0
270	7	B7	16	38	8	6	2		52	8	1	0
295	7	B7	23	50	12	9	2		63	12	3	1
323	6	A6	8	47	8	7	NA		45	10	2	1
407	7	B7	9	46	6	6	2	39		7	0	0
408	8	B8	18	53	3	7	1	61		8	1	1
409	8	B8	40	56	9	10	2		52	13	3	1
414	7	B7	23	47	13	12	3		54	11	2	1
241d7	6	A6	15	44	4	6	0		45	8	1	0
243d7	5	A5	7	46	0	1	0	56		6	0	0
360d10	7	B7	21	42	4	6	NA		50	8	1	0
180	6	A6	9	48	2	3	1	41		6	0	0
183	5	A5	8	43	0	1	0	52		6	0	0
193	6	A6	11	50	5	4	0	38		6	0	0
194	5	A5	7	45	0	1	0	26		6	0	0
196	6	A6	9	46	1	3	0	42		6	0	0
206	6	A6	11	53	4	7	1	55		6	0	0
221	5	A5	8	48	0	2	0	47		6	0	0
223	6	A6	11	48	6	7	0	32		6	0	0
226	5	A5	10	49	4	5	0	41		6	0	0
244	5	A5	8	45	2	4	0	40		6	0	0
256	5	A5	7	45	4	3	0	44		6	0	0
257	5	A5	11	49	5	5	0	50		6	0	0
261	5	A5	6	45	2	3	0	42		6	0	0
280	6	A6	12	49	3	5	0	43		6	0	0
293	5	A5	7	47	2	3	0	41		6	0	0
294	5	A5	7	49	3	3	0	40		6	0	0
301	5	A5	15	52	6	11	0	49		6	0	0
316	5	A5	8	43	2	5	0	43		6	0	0
317	5	A5	8	47	1	3	0	50		6	0	0
318	5	A5	7	47	1	2	0	44		6	0	0
319	5	A5	11	50	2	4	0	49		6	0	0
327	5	A5	8	45	0	2	0	42		6	0	0
348	6	A6	10	52	1	4	0	44		6	0	0
369	6	A6	8	41	2	4	0	27		6	0	0
390	5	A5	8	53	2	3	0	49		6	0	0
428	5	A5	10	51	5	3	0	39		6	0	0

## Sheet: Plasma FABP2
patient_id	FABP2_Plasma.pg.mL
44	843.86
48	1068.55
51	1336.23
59	778.72
61	668.87
65	963.63
75	796.92
76	3201.01
77	1313.58
79	854.33
80	672.31
82	2092.08
84
85
86
161
174	1876.98
176	6970.7
177	5584.47
179	4930.6
180	1414.63
183	4415.99
185	6836.65
188	1144.64
189	2897.03
191	823.35
193	886.36
194	2320.31
196	1538.93
199	3127.85
201	2661.64
206	5334.69
209	1265.48
210	253.38
212	1210.44
213	1506.23
214	3278.25
217	4079.25
218	6698.03
219
220	1491.2
221	860.2
222	235.75
223	1491.2
226	7009.93
227	1571.62
229	2095.18
231	1586.50
234	2158.15
238	3703.27
241d7	1783.78
243d7	1439.77
244	1412.73
245	10627.8
247
248	3279.55
256	606.73
257	885.05
258
259	1679.51
260	4372.80
261	873.07
262	3750.00
265	5276.02
267	2292.2
270	2287.56
280	3047.31
289
292
293	4259.18
294	594.3
295	1196.85
296	1165.87
297	1847.89
301
307
308	5525.28
310	4885.40
316	1393.33
317	3286.14
318	1318.75
319	1423.73
323	192.05
326
327	826.9
334	1398.99
343	6180.56
345	7512.82
348	4440.15
352	872.53
357	1116.16
359	1693.03
360d10	1516.61
363	1453.60
369	2075.38
371	1559.50
380	625.00
390	1294.52
404
405
407	337.46
408	1183.16
409	319.71
412	306.67
414	818.60
420	1294.67
424	1579981717
428	7598.18
429
433	2740.35
436
437	2959.14
438	4718.90
439	3239.93
440	4738.66
HC060	904.84
HC056	1652.59
HC059	1074.10
HC061	717.49
HC052	4713.10
HC083	445.27
HC104	818.22
HC042	5267.28
HC051	1974.76
HC097	895.39
HC100
HC054	1046.61
HC041	1767.41
HC103	661.60
HC096	1940.90
HC098	1059.26
HC108	841.59
HC109	212.88
HC057	1558.95
HC106	1410.38
HC062	1166.91
HC069	3742.97
HC046	2118.32
HC045	1101.47
HC105	1161.06

## Sheet: MetaPhlAn 3 profile
	Phascolarctobacterium_faecium	Cloacibacillus_porcorum	Prevotella_jejuni	Treponema_putidum	Succinatimonas_hippei	Parvimonas_micra	Klebsiella_variicola	Yersinia_enterocolitica	Lactobacillus_otakiensis	Roseburia_sp_CAG_471	Prevotella_oris	Aggregatibacter_sp_oral_taxon_458	Desulfovibrio_piger	Haemophilus_aegyptius	Ruminococcus_gnavus	Veillonella_denticariosi	Lactobacillus_paraplantarum	Hafnia_paralvei	Mycolicibacterium_mucogenicum	Janibacter_indicus	Granulicatella_adiacens	Erwinia_billingiae	Corynebacterium_argentoratense	Erwinia_persicina	Eisenbergiella_tayi	Capnocytophaga_sp_oral_taxon_863	Lactobacillus_fermentum	Lactobacillus_animalis	Citrobacter_sp_MGH106	Psychrobacter_sp_Sarcosine_3u_12	Clostridium_sp_CAG_167	Bacteroides_vulgatus	Asaccharobacter_celatus	Streptococcus_mitis	Roseburia_sp_CAG_182	Christensenella_minuta	Faecalibaculum_rodentium	Citrobacter_amalonaticus	Veillonella_sp_T11011_6	Haemophilus_parahaemolyticus	Prevotella_sp_oral_taxon_376	Kocuria_kristinae	Dysgonomonas_sp_37_18	Lachnoanaerobaculum_saburreum	Actinomyces_sp_HPA0247	Bacteroides_plebeius	Butyribacterium_methylotrophicum	Atopobium_vaginae	Sutterella_parvirubra
P13752_101_S1_L001	0.000146	0.0	0.0	0.0	0.0	0.0	0.0	0.0	0.0	8.1e-06	0.0	0.0	0.0	0.0	3.92e-05	0.0	0.0	0.0	0.0	0.0	0.0	0.0	0.0	0.0	8.03e-05	0.0	0.0001567	0.0	0.0	0.0	0.0	0.049052899999999997	0.000957	2.36e-05	0.0	0.0	0.0	0.0	0.0	0.0	0.0	0.0	0.0	0.0	8.3e-06	0.0	0.0	0.0	0.0
P13752_102_S2_L001	0.0	0.0	0.0	0.0	0.0	0.0	0.0	0.0	0.0	0.0	0.0	0.0	0.0	0.0	0.020300097969990202	0.0	0.0	0.0	0.0	0.0	0.0	0.0	0.0	0.0	0.0005371999462800053	0.0	0.0	0.0	0.0	0.0	0.0	0.0003534999646500035	0.0	2.85e+11	0.0	0.0	0.0	0.0	0.0001417999858200014	0.0	0.0	0.0	0.0	0.0	0.0017706998229300177	0.0	0.0	0.0	0.0
P13752_103_S3_L001	0.0	0.0	0.0	0.0	0.0	0.0	0.0	0.0	0.0	0.007772896890841244	0.0	0.0	0.0	0.0	3.25e+09	0.0	0.0	0.0	0.0	0.0	0.0	0.0	0.0	0.0	0.0	0.0	0.0	0.0	0.0	0.0	0.0	0.10340345863861655	0.004350898259640696	0.0	4.57e+11	0.0	0.0	0.0	0.0	0.0	0.0	0.0	0.0	0.0	0.0	0.0	2.5e+07	0.0	0.0
P13752_104_S4_L001	0.0	0.0	0.0	0.0	0.0	0.0	0.0	0.0	0.0	7.2e+09	0.0	0.0	0.0	0.0	0.0	0.0	0.0	0.0	0.0	0.0	0.0	0.0	0.0	0.0	0.0	0.0	0.0	0.0	0.0	0.0	0.0	0.031904893619021275	4.23e+10	5.94e+10	0.0	0.0	0.0	0.0	0.0	0.0	0.0	0.0	0.0	0.0	0.0	0.026092194781561044	0.0	0.0	8.53e+09
P13752_105_S5_L001	0.0	0.0	0.0	0.0	0.0	0.0	0.0	0.0	0.0	0.021052004210400842	0.0	0.0	0.0	0.0	0.002550900510180102	0.0	0.0	0.0	0.0	0.0	0.0	0.0	0.0	0.0	0.0020277004055400815	0.0	0.0006591001318200264	0.0	0.0	0.0	0.0	0.03871330774266155	0.0	0.0007335001467000294	0.0	0.0	0.0	0.0	0.00020560004112000823	0.0	0.0	0.0	0.0	0.0	0.002785500557100112	0.0	0.0	0.0	0.0
P13752_106_S6_L001	3.4e+11	0.0	0.0	0.0	0.0	1.93e+11	0.0	0.0	0.0	0.0	0.0	0.0	0.0	0.0	0.0006711997315201073	0.0	0.0	0.0	0.0	0.0	0.0	0.0	0.0	0.0	0.0	0.0	0.0	0.0	0.0	0.0	0.000963799614480154	0.001944999222000311	0.0	0.0	0.0	0.0	0.0	0.0	0.0	0.0	0.0	0.0	0.0	0.0	0.0	3.27e+11	0.0	0.0	0.0
P13752_107_S7_L001	0.0	0.0	0.0	0.0	0.0	0.0	0.0	0.0	0.0	0.0	0.0	0.0	0.0	0.0	0.022979090808363675	0.0	0.0	0.0	0.0	0.0	0.0	0.0	0.0	0.0	0.0	0.0	0.0	0.0	0.0	0.0	0.0	8.32e+09	0.0	2.12e+10	0.0	0.0	0.0	0.0	0.0	0.0	0.0	0.0	0.0	0.0	0.0	0.0	0.0	0.0	0.0
P13752_108_S8_L001	0.0	0.0	0.0	0.0	0.0	0.0	0.0	0.0	0.0	0.0	0.0	0.0	0.0	0.0	0.0	0.0	0.0	0.0	0.0	0.0	0.0	0.0	0.0	0.0	0.0	0.0	0.0	0.0	0.0	0.0	0.0	0.00017060006824002732	0.0	0.0	0.0	0.0	0.0	0.0	0.0	0.0	0.0	0.0	0.0	0.0	0.0	5.3e+09	0.0	0.0	0.0
P13752_109_S9_L001	0.0	0.0	0.0	0.0	0.0	0.00801509839698032	0.0	0.0	0.0	0.0	0.0011915997616800478	0.0009785998042800392	0.0	0.0	0.00017019996596000684	0.0	0.0	0.0	0.0	0.0	0.0003047999390400122	0.0	0.0	0.0	0.0	0.001022799795440041	0.0	0.0	0.0	0.0	0.0	0.00030579993884001223	0.0	0.02102619579476084	0.0	0.0	0.0	0.0	0.0	0.003645399270920146	0.00019339996132000775	0.0	0.0	0.0	9.98e+08	0.0	0.0	0.0	0.0
P13752_110_S10_L001	0.0	0.0	0.0	0.0	0.0	0.00043190012957003887	0.0	0.0	0.0	0.0	0.013317503995251197	0.0	0.0	0.0	0.00019540005862001756	0.0	0.0	0.0	0.0	0.0	0.0006787002036100611	0.0	0.0	0.0	0.0	0.0	0.0	0.0	0.0	0.0	0.0	0.001199400359820108	0.0	0.022708606812582043	0.0	0.0	0.0	0.0	0.003104000931200279	0.0	0.0	0.0	0.0	0.0	0.012285203685561106	0.0	0.0	0.0	0.0
P13752_111_S11_L001	0.0	0.0	0.02190339780966022	0.0	0.0	0.011775598822440116	0.0	0.0	0.0	0.0	0.016678298332170164	0.000915799908420009	0.0	0.0	0.0	0.0	0.0	0.0	0.0	0.0	0.00039789996021000396	0.0	0.0	0.0	0.0	0.0	0.0	0.0	0.0	0.0	0.0	0.0013539998646000134	0.0	0.02323879767612023	0.0	0.0	0.0	0.0	0.0019506998049300193	0.0014906998509300149	0.0	0.0	0.0	0.0008451999154800084	0.0002868999713100029	0.0	0.0	0.0	0.0
P13752_112_S12_L001	0.0	0.0	0.0	0.0	0.0	0.0010328998967100104	0.0005245999475400053	0.0	0.0	0.0	0.001099599890040011	0.000809799919020008	0.0	0.0	0.0017683998231600175	0.0	0.0	0.0	0.0	0.0	0.0	0.0	0.0	0.0	0.0	0.0	0.00023559997644000236	0.0	0.0	0.0	0.0	0.012250498774950122	0.0	0.0201102979889702	0.0	0.0	0.0	0.0	0.0	0.0	0.0	0.0	0.0	0.0	0.0	0.0	0.0	0.0	0.0
P13752_113_S13_L001	0.0	0.0	0.0	0.0	0.0	0.0	0.0	0.0	0.0	0.0	0.0093489	0.0	0.0	0.0	0.0	0.0	0.0	0.0	0.0	0.0	0.0	0.0	0.0	0.0	0.0	0.0	0.0203565	0.0	0.0	0.0	0.0	0.0004094	0.0	0.049263	0.0	0.0	0.0	0.0	0.0005210999999999999	0.0012943	0.0	0.0	0.0	0.0	0.0040347	0.0	0.0	0.0	0.0
P13752_114_S14_L001	5.27e+10	0.0	0.0	0.0	0.0	6.11e+10	0.0	0.0	0.0	0.0	6.14e+10	8.39e+10	0.0	0.0	0.0008073998385200326	0.0	0.0	0.0	0.0	0.0	0.0	0.0	0.0	0.0	0.0	0.0	0.0	0.0	0.0	0.0	0.0011009997798000443	0.004259599148080172	0.0	0.0015019996996000603	0.0	0.0	0.0	0.0	0.0	0.0	0.0	0.0	0.0	0.0	0.0	0.0	0.0	0.0	0.0
P13752_115_S15_L001	0.0	0.0	0.0	0.0	0.0	0.0	0.0	0.0	0.0	0.0	0.0	0.0	0.0	0.0	0.019677499999999997	0.0	0.0	0.0	0.0	0.0	2.25e+11	0.0	0.0	0.0	0.0	0.0	0.0	0.0	0.0	0.0	0.0	0.0001459	0.0	0.0023277999999999997	0.0	0.0	0.0	0.0	0.0	0.0	0.0	0.0	0.0	0.0	0.0	0.0	0.0	0.0	0.0
P13752_116_S16_L001	0.0	0.0	0.0	0.0	0.0	0.0	0.0	0.0	0.0	0.0	0.0	0.0	0.0	0.0	7.95e+09	0.0	0.0	0.0	0.0	0.0	0.0	0.0	0.0	0.0	0.0	0.0	0.0	0.0	0.0	0.0	0.0	0.0001122999775400045	0.0	0.0	0.0	0.0	0.0	0.0	0.0	0.0	0.0	0.0	0.0	0.0	0.0	0.00021289995742000854	0.0	0.0	0.0
P13752_117_S17_L001	0.0	0.0	0.0	0.0	0.0	0.0	0.0	0.0	0.0	1.61e+11	0.0	0.0	0.0	0.0	7.1e+09	0.0	0.0	0.0	0.0	0.0	0.0	0.0	0.0	0.0	0.0	0.0	0.0	0.0	0.0	0.0	0.0	0.010318807223165055	0.00022240015568010895	0.0	2.92e+11	0.0	0.0	0.0	0.0	0.0	0.0	0.0	0.0	0.0	0.0	0.024244616971231876	0.0	0.0	2.72e+11
P13752_118_S18_L001	0.0	0.0	0.0	0.0	0.0	0.0	0.0	0.0	0.0	2.77e+11	0.0	0.0	0.0	0.0	7.06e+09	0.0	0.0	0.0	0.0	0.0	0.0	0.0	0.0	0.0	1.8e+10	0.0	0.0	0.0	0.0	0.0	0.0	0.005088496438052494	0.0	0.0	0.0	0.0	0.0	0.0	0.0	0.0	0.0	0.0	0.0	0.0	2.34e+11	0.0014164990084506942	0.0	0.0	0.0
P13752_119_S19_L001	0.0	0.0	0.0	0.0	0.0	0.0	0.0	0.0	0.0	1.46e+11	0.0	0.0	0.0	0.0	0.0019152005745601726	0.0	0.0	0.0	0.0	0.0	0.0	0.0	0.0	0.0	0.0001829000548700165	0.0	0.0	0.0	0.0	0.0	0.0	0.05604871681461505	0.00020160006048001818	0.0	0.0	0.0	0.0	0.0	0.0	0.0	0.0	0.0	0.0	0.0	0.0	0.0	0.0	0.0	0.0001898000569400171
P13752_120_S20_L001	0.0	0.0	0.0	0.0	0.0	0.0	0.0	0.0	0.0	0.0	0.0	0.0	0.0049558	0.0	0.017152	0.0	0.0	0.0	0.0	0.0	0.0	0.0	0.0	0.0	0.0	0.0	0.00023810000000000001	0.0	0.0	0.0	0.0	0.1861617	0.0	0.0003251	0.0	0.0	0.0	0.0	0.0	0.0	0.0	0.0	0.0	0.0	0.0	0.0	0.0	0.0	0.0
P13752_121_S21_L001	0.0	0.0	0.0	0.0	0.0	0.0	0.0	0.0	0.0	0.0	0.0	0.0	0.0	0.0	0.00018630001863000187	0.0	0.0	0.0	0.0	0.0	0.0	0.0	0.0	0.0	2.18e+10	0.0	0.005079000507900051	0.0	0.0	0.0	0.0	0.040454704045470406	0.0009240000924000092	0.0	0.0	0.0	0.0	0.0	3.8e+10	0.0	0.0	0.0	0.0	0.0	5.51e+11	0.0	0.0	0.0	0.0
P13752_122_S22_L001	0.0	0.0	0.0	0.0	0.0	0.0	0.0018667988799206724	0.0	0.0	0.0	0.0	0.0	0.0	0.0	9.29999e+08	0.0	0.0	0.0	0.0	0.0	0.0	0.0	0.0	0.0	0.0	0.0	0.0	0.0	0.0	0.0	0.0	0.00012319992608004435	0.0	1.73e+10	0.0	0.0	0.0	0.0	0.0005144996913001852	0.0	0.0	0.0	0.0	0.0	0.0	0.0	0.0	0.0	0.0
P13752_123_S23_L001	0.0	0.0	0.0	0.0	0.0	0.0	0.0005793998841200232	0.0	0.0	0.0	0.0	0.0	0.0	0.0	0.00010959997808000436	0.0	0.0	0.0	0.0	0.0	0.0	0.0	0.0	0.0	0.0	0.0	0.0002923999415200117	0.0	0.0	0.0	0.0	0.0002977999404400119	0.0	0.0011618997676200464	0.0	0.0	0.0	0.0021857995628400875	0.0	0.0	0.0	0.0	0.0	0.0	0.0	0.00017419996516000697	0.0	0.0	0.0
P13752_125_S24_L001	0.0	0.0	0.0	0.0	0.0	0.0012143003642901091	0.0	0.0	0.0	0.0	0.000978300293490088	0.0	0.0	0.0	0.0	0.0	0.0	0.0	0.0	0.0	0.0002572000771600231	0.0	0.0	0.0	0.0	0.0	0.02155600646680194	0.0	0.0	0.0	0.0	4.32e+11	0.0	0.033730110119033034	0.0	0.0	0.0	0.0	0.0014387004316101294	0.0	0.0002725000817500245	0.0	0.0	0.0006170001851000554	0.0012580003774001131	0.0	0.0	0.0	0.0
P13752_126_S25_L001	0.0	0.0	0.0035162007032401407	0.0	0.0	0.0009465001893000379	0.0	0.0	0.0	0.0	0.0015881003176200638	0.0	0.0	0.0	0.0	0.0	0.0	0.0	0.0	0.0	1.68e+11	0.0	0.0	0.0	0.0	0.0	4.2e+09	0.0	0.0	0.0	0.0	6.35e+10	0.0	0.0013821002764200553	0.0	0.0	0.0	0.0	0.0015667003133400627	0.0	0.0	0.0	0.0	1.6e+10	0.004018300803660161	0.0	0.0	0.0	0.0
P13752_127_S26_L001	0.0	0.0	0.002883600288360029	0.0	0.0	0.0006525000652500065	0.0	0.0	0.0	0.0	0.0018766001876600188	5.29e+10	0.0	0.0	0.0	0.0	0.0	0.0	0.0	0.0	5.74e+11	0.0	0.0	0.0	0.0	0.0	0.0	0.0	0.0	0.0	0.0	0.0004050000405000041	0.0	0.005800000580000058	0.0	0.0	0.0	0.0	0.001296300129630013	0.0	0.0	0.0	0.0	9.62e+10	0.00019770001977000197	0.0	0.0	0.0	0.0
P13752_128_S27_L001	0.0	0.0	0.0	0.0	0.0	0.0	0.0	0.0	0.0	0.0	0.0008144001628800327	0.0	0.0040680008136001625	0.0	0.015391703078340617	0.0	0.0	0.0	0.0	0.0	0.0	0.0	0.0	0.0	0.0	0.0	0.0006167001233400247	0.0	0.0	0.0	0.0	0.1446109289221858	3.3e+09	0.0036970007394001476	0.0	0.0	0.0	0.0	0.0	0.0	0.0	0.0	0.0	0.0	0.0	4.47e+10	0.0	0.0	0.0
P13752_129_S28_L001	0.0	0.0	0.0	0.0	0.0	0.00043530004353000437	5.12e+10	0.0	0.0	6.5e+09	1.47e+11	0.0	0.0	0.0	0.00020640002064000205	0.0	0.0	0.0	0.0	0.0	0.0	0.0	0.0	0.0	1.39e+11	0.0	0.0050542005054200504	0.0	0.0	0.0	0.0	0.04101590410159041	0.0008362000836200084	0.0	0.0	0.0	0.0	0.0	2.62e+11	0.0	0.0	0.0	0.0	0.0	0.00010290001029000104	0.0	0.0	0.0	0.0
P13752_130_S29_L001	0.0	0.0	0.019359707743883094	0.0	0.0	0.0	0.0	0.0	0.0	0.0	0.0	0.0	0.0	0.0	0.0	0.0	0.0	0.0	0.0	0.0	0.0	0.0	0.0	0.0	0.0	0.0	0.0	0.0	0.0	0.0	0.0	3.37e+10	0.0	0.007393702957481181	0.0	0.0	0.0	0.0	0.0005698002279200911	0.0	0.0	0.0	0.0	0.0	0.0	0.0	0.0	0.0	0.0
P13752_201_S77_L002	0.00045020013506004046	0.00012180003654001096	0.0	0.0	0.0	0.00623250186975056	0.0	0.0	0.0	0.0	0.0	0.0	0.0	0.0	0.0050027015008104496	1.27e+11	0.0	0.0	0.0	0.0	0.0	0.0	0.0	0.0	0.0006098001829400549	0.0	0.0	0.0	0.0	0.0	0.0	0.08228912468673741	1.19e+11	0.0	0.0	0.0001767000530100159	0.0	0.0	0.0	0.0	0.0	0.0	0.0	0.0	0.0	0.0	0.0	0.0	0.0
P13752_202_S30_L001	0.0	0.0	0.0	0.0	0.0	0.0007672005370403758	0.0	0.0	0.0	0.0	0.0	0.0	0.008319505823654075	0.0	0.0019582013707409593	0.0	0.0	0.0	0.0	0.0	0.0	0.0	0.0	0.0	0.0003788002651601856	0.0	0.0	0.0	0.0	0.0	0.0	0.15401850781295545	2.97e+10	2.56e+11	0.0	6.11e+10	0.0	0.0	0.0	0.0	0.0	0.0	0.0	0.0	0.0002290001603001122	0.0	0.0	0.0	0.0
P13752_203_S31_L001	0.0006596999340300066	0.0	0.0	0.0	0.0	0.0	0.0	0.0	0.0	2.41e+10	0.0	0.0	0.0	0.0	0.0	0.0	0.0	0.0	0.0	0.0	0.0	0.0	0.0	0.0	4.7e+09	0.0	0.0	0.0	0.0	0.0	0.0	0.007657599234240076	0.0010886998911300108	3e+10	0.0	0.0	0.0	0.0	0.0	0.0	0.0	0.0	0.0	0.0	0.0	0.03631529636847036	0.0	0.0	0.0
P13752_204_S32_L001	0.0	0.0	0.0	0.0	0.0	0.0	0.0	0.0	0.0	5.86e+11	0.0	0.0	0.0	0.0	0.00010629997874000425	0.0	0.0	0.0	0.0	0.0	0.0	0.0	7.37e+10	0.0	0.0	0.0	0.0	0.0	0.0	0.0	0.012808897438220512	0.08424598315080337	0.009627798074440384	0.0001049999790000042	0.0	0.0	0.0	0.0	3.32e+10	0.0	0.0	0.0	0.0	0.0	0.0	0.0	0.0	0.0	0.0
P13752_205_S33_L001	0.0	0.0	0.0	0.0	0.0	0.0	6e+11	0.0	0.0	5.8e+09	0.0	0.0	0.004302701290810388	0.0	3.07e+10	0.0	0.0	0.0	0.0	0.0	0.0	0.0	0.0	0.0	2.52e+11	0.0	0.0	0.0	0.0	0.0	0.0	0.12181123654337098	0.0012706003811801146	0.0	0.0	0.0	0.0	0.0	1.48e+11	0.0	0.0	0.0	0.0	0.0	0.0	0.0	0.0	0.0	5.62e+10
P13752_206_S78_L002	0.0	0.0	0.0	0.0	0.0	0.0	0.0	0.0	0.0	0.0	0.0	0.0	0.0	0.0	0.14501467099706578	0.0	0.0	0.0	0.0	0.0	0.0	0.0	0.0	0.0	0.0	0.0	0.0	0.0	0.0	0.0	0.0	7.39e+10	0.0	0.0	0.0	0.0	0.0	0.0	0.00014929997014000596	0.0	0.0	0.0	0.0	0.0	0.0	0.0	0.0	0.0	0.0
P13752_207_S79_L002	0.0	0.0	5.38e+10	0.0	0.0	0.0	0.0	0.0	0.0	4.6e+08	0.0	0.0	0.0	0.0	0.0	0.0	0.0	0.0	0.0	0.0	0.0	0.0	0.0	0.0	1.5e+10	0.0	0.0	0.0	0.0	0.0	0.00010669994665002668	0.04990847504576248	0.004287797856101071	0.00022509988745005627	0.0	0.0	0.0	0.0	7.6e+09	0.0	0.0	0.0	0.0	0.0	8.93e+10	0.004709397645301178	0.0	0.0	0.0
P13752_208_S80_L002	0.002801998879200448	0.0	0.0	0.0	0.0	0.0	0.00022069991172003528	0.0	0.0	0.0	0.0	0.0	0.0	0.0	0.004633298146680741	0.0	0.0	0.0	0.0	0.0	0.0	0.0	0.0	0.0	4.13e+09	0.0	0.0025132989946804016	0.0	0.0	0.0	0.0	0.10976625609349755	0.0	0.0	0.0	0.0	0.0	0.0	3.8e+10	0.0	0.0	0.0	0.0	0.0	0.0	1.86e+11	0.0	0.0	0.0
P13752_209_S81_L002	0.0004812999037400192	6.68e+10	0.0	0.0	0.0	0.006494998701000259	0.0	0.0	0.0	0.0	0.0	0.0	0.0	0.0	0.004655199068960186	0.0	0.0	0.0	0.0	0.0	0.0	0.0	0.0	0.0	0.0005825998834800232	0.0	0.0	0.0	0.0	0.0	0.0	0.08327888334422333	0.0	5.8e+09	0.0	0.00015829996834000633	0.0	0.0	0.0	0.0	0.0	0.0	0.0	0.0	0.0	0.0	0.0	0.0	0.0
P13752_210_S34_L001	0.0	0.0	0.005560301112060223	0.0	0.0	0.008289501657900331	0.0	0.0	0.0	0.0	0.004226000845200169	0.0	0.0	0.0	0.0	0.0	0.0	0.0	0.0	0.0	0.0	0.0	0.0	0.0	0.0	0.0	0.0	0.0	0.0	0.0	0.0	0.036347107269421454	0.0	0.0	0.0	0.0	0.0	0.0	0.0	0.0	0.0018617003723400746	0.0	0.0	0.0	0.0	0.0	0.0	0.0	0.0
P13752_211_S82_L002	0.0	0.0	1.96e-05	0.0	0.0	0.0001464	0.0	0.0	0.0	0.0	0.0037129	0.0019842	0.0	0.0	2.84e-05	0.0	0.0	0.0	0.0	0.0	0.000171	0.0	0.0	0.0	0.0	0.00041660000000000004	0.00018710000000000002	0.0	0.0	0.0	0.0	0.0001633	0.0	0.0050724	0.0	0.0	0.0	0.0	0.0011539	0.0	0.0	0.0	0.0	0.0019308	3.3e-05	0.0	0.0	0.0	0.0
P13752_212_S83_L002	0.0	0.0	0.0	0.0	0.0	0.00048090000000000003	0.0	0.0	0.0	0.0	0.006028599999999999	0.012808600000000002	0.0	0.0	0.0	0.0	0.0	0.0	0.0	0.0	0.0009776	0.0	0.005779800000000001	0.0	0.0	0.0	0.0	0.0	0.0	0.0	0.0	0.00027709999999999996	0.0	0.09753830000000001	0.0	0.0	0.0	0.0	0.0005264	0.0	0.0	0.0	0.0	6.35e-05	0.0012236	0.0	0.0	0.0	0.0
P13752_213_S35_L001	0.0	0.0	0.048847214654164396	0.0	0.0	0.0	0.0	0.0	0.0	0.0	0.0008558002567400771	0.0004701001410300424	0.0	0.0	0.00015680004704001413	0.0	0.0	0.0	0.0	0.0	0.0	0.0	0.0	0.0	0.0	4.22e+09	0.0	0.0	0.0	0.0	0.0	0.0010437003131100941	0.0	0.00809170242751073	0.0	0.0	0.0	0.0	0.006355101906530573	5.17e+10	0.0	0.0	0.0	0.00299940089982027	0.002028600608580183	0.0004946001483800446	0.0	0.0	0.0
P13752_214_S84_L002	0.0	0.0	0.0	0.0	0.0	0.0	0.0	0.0	0.0	0.0	0.0	0.0	0.0	0.0	0.0	0.0	0.0	0.0	0.0	0.0	0.0	0.0	0.0	0.0	0.0	0.0	0.004787200957440191	0.0	0.0	0.0	0.0	0.004035800807160161	0.0	0.0	0.0	0.0	0.0	0.0	0.0003321000664200133	0.0	0.0	0.0	0.0	0.0	0.0	0.0	0.0	0.0	0.0
P13752_215_S85_L002	0.0	0.0	0.006886500688650069	0.0	0.0	0.0002664000266400027	0.0	0.0	0.0	0.0	0.004481600448160045	0.0	0.0	0.0	0.0	0.00010290001029000104	0.0	0.0	0.0	0.0	0.0004679000467900047	0.0	0.0	0.0	0.0	0.0	0.0	0.0	0.0	0.0	0.0	0.0005008000500800051	0.0	0.0200069020006902	0.0	0.0	0.0	0.0	0.0010712001071200108	0.0	0.0	0.0001580000158000016	0.0	9.18e+10	0.0010244001024400102	0.0	0.0	0.0	0.0
P13752_216_S86_L002	0.0	0.0	0.0	0.0	0.0	0.0	0.0	0.0	0.0	0.0	0.0	0.0	0.0	0.0	0.00012349998765000123	0.0	0.0	0.0	0.0	0.0	0.0	0.0	0.0	0.0	0.0	0.0	0.0	0.0	0.0	0.0	0.0	0.0021734997826500214	0.0	5.51e+10	0.0	0.0	0.0	0.0	0.0	0.0	0.0	0.0	0.0	0.0	0.0	0.0	0.0	0.0	0.0
P13752_217_S87_L002	0.0160008	0.0	0.0	0.0	0.0	0.0	0.0	0.0	0.0	0.0	0.0	0.0	0.0	0.0	0.0017036000000000002	0.0	0.0	0.0	0.0	0.0	0.0	0.0	0.0	0.0	0.0009413000000000001	0.0	0.0002278	0.0	0.0	0.0	0.0	0.00010540000000000001	0.0	0.0	0.0	0.0	0.0	0.0	0.0	0.0	0.0	0.0	0.0	0.0	0.0	0.0	0.0	0.0	0.0
P13752_218_S36_L001	0.0	0.0	0.0	0.0	0.0	0.0	0.1048135790372842	0.0	0.0	0.0	0.0	0.0	0.0	0.0	0.0020856995828600834	0.0	0.0	0.0	0.0	0.0	0.0	0.0	0.0	0.0	0.0006350998729800254	0.0	4.36e+10	0.0	0.0	0.0	0.0	0.0006748998650200269	9e+07	0.0	0.0	0.0	0.0	0.0	2.19e+11	0.0	0.0	0.0	0.0	0.0	0.0	1.8e+09	0.0	0.0	0.0
P13752_219_S37_L001	0.0	0.0	0.0	0.0	0.0	0.0	0.004308399138320172	0.0	0.0	0.0	0.0	0.0	0.0	0.0	0.08214968357006328	0.0	0.0	0.0	0.0	0.0	0.0	0.0	0.0	0.0	0.0036744992651001466	0.0	0.0	0.0	0.0	0.0	0.0	0.001347499730500054	0.0	0.0	0.0	0.0	0.0	0.0	0.0	0.0	0.0	0.0	0.0	0.0	0.0	1.17e+11	0.0	0.0	0.0
P13752_220_S88_L002	0.0	0.0	0.0	0.0	0.0	0.0	9.98e+08	0.0	0.0	1.06e+11	0.0	0.0	0.012745601274560127	0.0	9.83e+08	0.0	0.0	0.0	0.0	0.0	0.0	0.0	0.0	0.0	0.00039300003930000396	0.0	0.0003067000306700031	0.0	0.0	0.0	0.0	0.05728850572885058	0.00038100003810000383	0.0	0.0	0.0	0.0	0.0	0.0	0.0	0.0	0.0	0.0	0.0	0.0	0.016702601670260168	0.0	0.0	0.0
P13752_221_S89_L002	0.0	0.0	0.0	0.0	0.0	0.00012499995000002002	0.0	0.0	0.0	0.0	4.21e+10	0.0003050998779600489	0.0	0.0	0.00942579622968151	0.0	0.0	0.0	0.0	0.0	0.0	0.0	0.0	0.0	0.0	0.0	0.009067996372801453	0.0	0.0	0.0	0.0	4.11e+10	0.00020859991656003342	0.003116698753320499	0.0	0.0	0.0	0.0	4.92e+10	7.71e+10	1.09e+11	0.0	0.0	0.0	2.29e+10	0.0	0.0	0.0	0.0
P13752_222_S38_L001	0.0	0.0	0.0	0.0	0.0	2.9e+09	3.79e+11	0.0	0.0	0.0	0.0	0.0	0.0	0.0	2.35e+11	0.0	0.0	0.0	0.0	0.0	0.0	0.0	0.0	0.0	0.008188596724561311	0.0	0.0	0.0	0.0	0.0	0.0	8.96e+10	0.0015975993609602557	0.0	0.0	0.0009929996028001588	0.0	0.0	0.0	0.0	0.0	0.0	0.0	0.0	0.0	0.0	0.0	0.0	0.0
P13752_223_S90_L002	0.0	0.0	0.0	0.0	0.0	0.0	0.0	0.0	0.0	0.0	0.0	0.0	0.0	0.0	0.04163250832650166	0.0	0.0	0.0	0.0	0.0	0.0	0.0	0.0	0.0	0.0	0.0	0.2823080564616113	0.0	0.0	0.0	0.0	0.004443100888620178	0.0	1.35e+10	0.0	0.0	0.0	0.0	0.00011980002396000478	0.0	0.0	0.0	0.0	0.0	5.11e+10	0.0	0.0	0.0	0.0
P13752_224_S39_L001	6.1e-06	0.0	0.00032280000000000004	0.0	0.0	0.00031539999999999997	0.0	0.0	0.0	0.0	0.0007997	0.0	0.0	0.0	0.0283073	0.0	0.0	0.0	0.0	0.0	7.9e-06	0.0	0.0	0.0	0.0015518	0.0	0.0	0.0	0.0	0.0	0.0	0.1557979	1.3e+10	0.0012770000000000001	0.0	0.0	0.0	0.0	9.41e-05	0.0	0.0	0.0	0.0	0.0	0.0	1.12e-05	0.0	0.0	0.0
P13752_225_S91_L002	0.0	0.0	0.0	0.0	0.0	0.0	0.0	0.0	0.0	0.0	0.0	0.0	0.0	0.0	0.0015353	0.0	0.0	0.0	0.0	0.0	0.0	0.0	0.0	0.0	0.0	0.0	0.022470300000000002	0.0	0.0	0.0	0.0	0.0	0.0	0.0	0.0	0.0	0.0	0.0	0.0	0.0	0.0	0.0	0.0	0.0	0.0	0.0	0.0	0.0	0.0
P13752_226_S92_L002	0.0	0.0	0.0	0.0	0.0	0.00015570000000000002	0.0	0.0	0.0	0.0	0.0054622	0.0	0.0	0.0	0.00032050000000000004	0.0	0.0	0.0	0.0	0.0	0.0001637	0.0	0.0	0.0	0.0	0.0	0.0059524999999999995	0.0	0.0	0.0	0.0	0.0011097	0.0	0.0	0.0	0.0	0.0	0.0	0.0013769000000000001	0.0	0.0	0.0	0.0	0.0	0.0	0.0	0.0	0.0	0.0
P13752_227_S40_L001	0.0	0.0	0.0	0.0	0.0	0.0	0.03085950925785278	0.0	0.0	0.0	0.0	0.0	0.0	0.0	0.00042110012633003795	0.0	0.0	0.0	0.0	0.0	0.0	0.0	0.0	0.0	0.0	0.0	0.0	0.0	0.0	0.0	0.0	0.005011301503390451	0.0	0.0	0.0	0.0	0.0	0.0	0.0	0.0	0.0	0.0	0.0	0.0	0.0	0.0	0.0	0.0	0.0
P13752_228_S93_L002	0.0	0.0	0.0	0.0	0.0	4.4e+09	0.0	0.0	0.0	0.0	0.0007847997645600705	0.0	0.0	0.0	0.0	0.0	0.0	0.0	0.0	0.0	0.0	0.0	0.0	0.0	0.0	0.0	0.0005860998241700527	0.0	0.0	0.0	0.0	0.00017589994723001584	0.0	0.0038681988395403476	0.0	0.0	0.0	0.0	0.0003196999040900287	0.0	0.0	0.0	0.0	0.0005092998472100458	5.81e+11	0.0	0.0	0.0	0.0
P13752_229_S94_L002	0.0	0.0	0.0	0.0	0.0	0.001703099318760272	0.0	0.0	0.0	0.0	0.0016083993566402572	0.005722997710800915	0.0	0.0	0.00027909988836004464	0.0	0.0	0.0	0.0	0.0	0.00010229995908001635	0.0	0.0	0.0	0.0	0.0	0.0015104993958002413	0.0	0.0	0.0	0.0	0.00046029981588007363	0.0	0.03531288587484564	0.0	0.0	0.0	0.0	0.0010371995851201658	0.0017536992985202804	0.0008232996706801316	0.0	0.0	0.0	0.0002783998886400445	0.0	0.0	0.0	0.0
P13752_230_S95_L002	0.0	0.0	0.0	0.0	0.0	0.0	0.0	0.0	0.0	0.0	0.0	0.0	0.0	0.0	0.010444702088940418	0.0	0.0	0.0	0.0	0.0	0.0	0.0	0.0	0.0	0.0	0.0	0.0	0.0	0.0	0.0	0.0	0.010206302041260407	0.0	0.05698931139786227	0.0	0.0	0.0	0.0	0.0	0.0	0.0	0.0	0.0	0.0	0.0	0.0	0.0	0.0	0.0
P13752_232_S96_L002	0.0	0.0	0.018715605614681684	0.0	0.0	0.01421460426438128	0.0	0.0	0.0	0.0	0.05301911590573478	0.0	0.0	0.0	0.0012446003733801122	0.0	0.0	0.0	0.0	0.0	0.00012470003741001123	0.0	0.0	0.0	0.0	0.0	0.0	0.0	0.0	0.0	0.0	0.001764000529200159	0.0	0.021174706352411907	0.0	0.0	0.0	0.0	0.00032800009840002956	0.0	0.0	0.0	0.0	0.0005803001740900522	0.0	3.27e+11	0.0	0.0	0.0
P13752_233_S41_L001	0.0	0.0	0.0	0.0	0.0	0.0	4.45e-05	0.0	0.0	0.0	0.0	0.0	0.0	0.0	0.0014771	0.0	0.0	0.0	0.0	0.0	0.0	0.0	0.0	0.0	0.00017160000000000002	0.0	2.68e-05	0.0	0.0	0.0	0.0	0.10741809999999999	0.0005685	0.000143	0.0	0.0	0.0	0.0	0.0	0.0	0.0	0.0	0.0	0.0	0.0	0.0	0.0	0.0	0.0
P13752_234_S97_L002	0.0029085988365604655	0.0	0.0	0.0	0.0	0.0	6.88e+08	0.0	0.0	0.0	0.0	0.0	0.00988119604752158	0.0	0.27408669036532385	0.0	0.0	0.0	0.0	0.0	0.0	0.0	0.0	0.0	0.0028433988626404547	0.0	0.0	0.0	0.0	0.0	0.0	0.09887926044829583	0.0	1.1e+10	0.0	0.0	0.0	0.0	0.0002786998885200446	0.0	0.0	0.0	0.0	0.0	0.0	0.0	0.0	0.0	8.5e+09
P13752_235_S98_L002	0.0	0.0	0.0	0.0	0.0	0.0	1.52e+09	0.0	0.0	0.0	0.0	0.0	0.0	0.0	0.05832802916401458	0.0	0.00044580022290011145	0.0	0.0	0.0	0.0	0.0	0.0	0.0	0.0	0.0	0.0009308004654002326	0.0	0.0	0.0	0.0	0.16647888323944163	0.0	6.83e+10	0.0	0.0	0.0	0.0	0.0017064008532004264	0.0	0.0	0.0	0.0	0.0	0.0	0.0	0.0	0.0	0.00013450006725003363
P13752_236_S99_L002	0.007326402930561172	0.0	0.0	0.0	0.0	0.0	0.0	0.0	0.0	0.002669301067720427	0.0	0.0	0.0	0.0	0.0013513005405202162	0.0	0.0	0.0	0.0	0.0	0.0	0.0	0.0	0.0	0.01643340657336263	0.0	1.69e+11	0.0	0.0	0.0	0.0	0.014916905966762387	0.0020907008362803345	0.0	0.0	0.0	0.0	0.0	0.0	0.0	0.0	0.0	0.0	0.0	0.0	0.0	0.0	0.0	0.0
P13752_237_S100_L002	0.0	0.0	0.0	0.0	0.0	0.0	9.47e+10	0.0	0.0	4.48e+11	0.0	0.0	0.0	0.0	0.0001346000403800121	0.0	0.0	0.0	0.0	0.0	0.0	0.0	0.0	0.0	0.0	0.0	0.02657470797241239	0.0	0.0	0.0	0.0	0.00015910004773001432	0.0	0.002835900850770255	0.0	0.0	0.0	0.0	0.0	0.0	0.0	0.0	0.0	0.0	0.0	0.0	0.0	0.0	0.0
P13752_238_S101_L002	0.0	0.0	0.0	0.0	0.0	0.0	0.04621730924346185	0.0	0.0	0.0	0.0015765003153000632	0.0	0.0	0.0	0.00014320002864000574	0.0	0.0	0.0	0.0	0.0	0.0	0.0	0.0	0.0	0.0	0.0	0.0	0.0	0.0	0.0	0.0	0.00018330003666000734	0.0	0.0015319003063800614	0.0	0.0	0.0	0.0	0.00025540005108001026	0.0	0.0	0.0	0.0	0.0	0.0	0.0	0.0	0.0	0.0
P13752_239_S42_L001	0.0	0.0	0.0	0.0	0.0	0.0	1.57e+11	0.0	0.0	2.39e+11	0.0	0.0	0.0	0.0	0.00042289987313003807	0.0	0.0	0.0	0.0	0.0	0.0	0.0	0.0	0.0	0.0	0.0	0.0	0.0	0.0	0.0	0.0	0.0004909998527000441	0.0011610996516701047	0.0	0.0	0.0	0.0	0.0	0.0	0.0	0.0	0.0	0.0	0.0	0.0	0.06428208071537579	0.0	0.0	0.0
P13752_240_S43_L001	8.08e+09	0.0	4.72e+11	0.0	0.0	3.41e+11	3.24e+10	0.0	0.0	3.4e+10	0.0	0.0	0.006992204195322517	0.0	4.57e+10	0.0	0.0	0.0	0.0	0.0	0.0	0.0	0.0	0.0	0.00032150019290011576	0.0	0.0	0.0	0.0	0.0	0.0	0.025615515369309224	0.010411706247023748	0.00016090009654005794	0.0	0.0	0.0	0.0	0.00021660012996007797	0.0	0.0	0.0	0.0	0.0	0.0001903001141800685	1.69e+11	0.0	0.0	4.3e+09
P13752_241_S102_L002	0.0	0.0	0.00040890004089000413	0.00028150002815000285	0.0	0.0008438000843800084	0.0	0.0	0.0	0.0	0.007287500728750073	0.003307000330700033	0.0	0.0	0.0016682001668200167	0.0	0.0	0.0	0.0	0.0	0.00017510001751000178	0.0	0.0	0.0	0.0	0.0	0.0	0.0	0.0	0.0	0.0	0.0017437001743700175	0.0	0.10585271058527106	0.0	0.0	0.0	0.0	0.001903400190340019	0.0	0.0	0.0	0.0	0.0	0.0005756000575600058	0.0	0.0	0.0	0.0
P13752_242_S103_L002	0.0	0.0	0.11892595946297974	0.0	0.0	0.00048790024395012197	0.0	0.0	0.0	0.0	0.0034696017348008674	0.0	0.0	0.0	8.6e+08	0.0	0.0	0.0	0.0	0.0	0.0	0.0	0.0	0.0	0.0	0.0	0.0	0.0	0.0	0.0	0.0	0.0007296003648001824	0.0	3.43e+10	0.0	0.0	0.0	0.0	0.011459905729952867	0.0	0.0	0.0	0.0	0.0	0.0007675003837501918	0.0	0.0	0.0	0.0
P13752_243_S104_L002	0.0	0.0	7.42e+10	0.0	0.0	0.0	0.0	0.0	0.0	0.0	0.0	0.0	0.0	0.0	0.0	0.0	0.0	0.0	0.0	0.0	0.0	0.0	0.0	0.0	0.0	0.0	0.0	0.0	0.0	0.0	0.0	0.0010284998971500103	0.0	0.024064697593530242	0.0	0.0	0.0	0.0	0.008623599137640086	0.0	0.0	0.0	0.0	0.0	0.0	0.0005603999439600056	0.0	0.0	0.0
P13752_246_S105_L002	0.0	0.0	0.00306560122624049	0.0	0.0	0.0	0.0	0.0	0.0	0.0	0.005392102156840862	0.0	0.0	0.0	0.00048150019260007694	0.0	0.0	0.0	0.0	0.0	0.0	0.0	0.0	0.0	0.0	0.0	0.0	0.0	0.0	0.0	0.0	0.0005591002236400894	0.0	0.021406208562483424	0.0	0.0	0.0	0.0	0.0003267001306800522	0.0029741011896404755	0.0	0.0	0.0	0.0	0.0	0.0	0.0	0.0	0.0
P13752_247_S106_L002	0.0	0.0	4.36e+10	0.0	0.0	0.012532802506560501	0.0	0.0	0.0	0.0	0.018395203679040736	0.0	0.0	0.0	0.0002045000409000082	0.0	0.0	0.0	0.0	0.0	0.0007267001453400291	0.0	0.0	0.0	0.0	0.0	0.0012079002415800483	0.0	0.0	0.0	0.0	0.00036710007342001473	0.0	0.009344901868980375	0.0	0.0	0.0	0.0	0.0007783001556600312	0.0	0.002870700574140115	0.0	0.0	0.0	0.0	0.0	0.0	0.0	0.0
P13752_248_S107_L002	0.0	0.0	0.013663491801904919	0.0	0.0	0.0033287980027211987	0.0	0.0	0.0	0.0	0.0020710987573407456	0.0010538993676603794	0.0	0.0	0.0	0.0	0.0	0.0	0.0	0.0	0.0005363996781601932	0.0	0.0	0.0	0.0	0.0	0.0	0.0	0.0	0.0	0.0	0.0	0.0	0.027747583351449993	0.0	0.0	0.0	0.0	0.02088708746774752	0.0	0.0	0.0	0.0	7.7e+10	0.012296492622104426	0.0	0.0	0.0	0.0
P13752_249_S108_L002	0.0021574008629603454	0.0	0.0	0.0	0.0	0.0	0.0	0.0	0.0	0.0	0.0	0.0	4.41e+10	0.0	0.0001736000694400278	0.0	0.0	0.0	0.0	0.0	0.0	0.0	0.0	0.0	0.0002104000841600337	0.0	0.00041910016764006713	0.0	0.0	0.0	0.0	0.0032687013074805234	0.0	5.8e+09	0.0	0.0	0.0	0.0	0.00010100004040001617	0.0	0.0	0.0	0.0	0.0	0.0	0.0	0.0	0.0	0.0029262011704804685
P13752_250_S109_L002	0.0	0.0	5.75e+10	0.0	0.0	0.0	0.0	0.0	0.0	1.65e+11	0.0	0.0	0.0	0.0	0.004106901642760658	0.0	0.0	0.0	0.0	0.0	0.0	0.0	0.0	0.0	0.00041890016756006705	0.0	0.0	0.0	0.0	0.0	0.0	0.027427610971044392	0.00033440013376005354	3.06e+09	0.0	0.0	0.0	0.0	1.27e+11	0.0	0.0	0.0	0.0	0.0	0.0	0.0	0.0	0.0	9.87e+09
P13752_251_S110_L002	0.0	0.0	0.0	0.0	0.0	2.43e+11	0.0	0.0	0.0	0.0	0.0	0.0	0.0	0.0	2.7e+11	0.0	0.0	0.0	0.0	0.0	0.0	0.0	0.0	1.43e+10	0.0	0.0	0.0	0.0	0.0	0.0	0.0	0.0006829999317000067	0.0	2.9e+10	0.0	0.0	0.0	0.0	9.49e+10	0.0	0.0	0.0	0.0	0.0	0.0	0.0	0.0	0.0	0.0
P13752_252_S111_L002	0.0	0.0	0.0	0.0	0.0	0.0	0.0	0.0	0.0	0.0	0.0	0.0	0.0	0.0	0.009112295443852277	0.0	0.0	0.0	0.0	0.0	0.0	0.0	0.0	0.0	0.0	0.0	0.0	0.0	0.0	0.0	0.0	0.040531079734460136	0.0	5.13e+10	0.0	0.0	0.0	0.0	0.0	0.0	0.0	0.0	0.0	0.0	3.4e+09	0.0	0.0	0.0	0.0
P13752_253_S112_L002	0.0	0.0	0.0	0.0	0.0	0.0	0.0	0.0	0.0	0.013767695869691239	0.0	0.0	0.0	0.0	0.033746389876083034	0.0	0.0	0.0	0.0	0.0	0.0	0.0	0.0	0.0	0.0	0.0	1.4e+10	0.0	0.0	0.0	0.0	0.17954264613720616	0.0	3.2e+10	0.0	0.0	0.0	0.0	0.00020569993829001851	0.0	0.0	0.0	0.0	0.0	0.0005477998356600493	4.93e+11	1.46e+11	0.0	0.0
P13752_254_S113_L002	0.0	0.0	0.0	0.0	0.0	0.0	0.0044957013487104056	0.0	0.0	0.0	0.0	0.0	0.0	0.0	7.15e+10	0.0	0.0	0.0	0.0	0.0	0.0	0.00015710004713001414	0.0	0.0	0.0	0.0	0.0011962003588601078	0.0	0.0	0.0	0.0	0.00016030004809001444	0.0	0.0	0.0	0.0	0.0	0.0	0.0	0.0	0.0	0.0	0.0	0.0	0.0	0.0	0.0	0.0	0.0
P13752_255_S114_L002	0.0	0.0	0.0	0.0	0.0	0.0007324997802500659	0.0	0.0	0.0	0.0	0.0	0.0	0.0008057997582600725	0.0	7.17e+10	0.0	0.0	0.0	0.0	0.0	0.0	0.0	0.0	0.0	9.13e+10	0.0	0.0001245999626200112	0.0	0.0	0.0	0.0	0.011932196420341074	5.59e+10	0.0	0.0	0.0	0.0	0.0	0.0	0.0	0.0	0.0	0.0	0.0	0.0	0.0	0.0	0.0	0.0
P13752_256_S44_L001	3.48e+10	0.0	0.0	0.0	0.0	0.0	0.0	0.0	0.0	4.5e+10	0.0	0.0	0.0	0.0	0.0	0.0	0.0	0.0	0.0	0.0	0.0	0.0	0.0	0.0	0.0	0.0	0.0	0.0	0.0	0.0	0.00024529987735006135	0.01019129490435255	0.0007590996204501899	0.0	0.006131396934301534	0.0	0.0	0.0	0.0	0.0	0.0	0.0	0.0	0.0	0.0	0.0001574999212500394	0.0	0.0	0.0
P13752_257_S115_L002	0.0	0.0	0.0	0.0	0.0	0.0	0.0	0.0	0.0	0.0	0.0	0.0	0.0	0.0	0.0	0.0	0.0	0.0	0.0	0.0	0.0	0.0	0.0	0.0	0.0	0.0	0.0	0.0	0.0	0.0	0.0	0.005184498963100206	0.0	0.0	0.0	0.0	0.0	0.0	0.006055898788820241	0.0	0.0	0.0	0.0	0.0	0.0	0.0	0.0	0.0	0.0
P13752_258_S116_L002	0.0	0.0	0.00231100092440037	0.0	0.0	0.0010025004010001605	3.24e+10	0.0	0.0	0.0	0.0016014006405602565	0.0003602001440800577	0.0	0.0	0.0	0.0	0.0	0.0	0.0	0.0	0.0001681000672400269	0.0	0.0	0.0	0.0	0.0	0.0	0.0	0.0	0.0	0.0	0.0003096001238400496	0.0	0.0053201021280408515	0.0	0.0	0.0	0.0	0.000868200347280139	0.0	5.02e+10	0.0	0.0	0.0001587000634800254	0.0002660001064000426	0.0	0.0	0.0	0.0
P13752_259_S117_L002	0.0	0.0	6.11e+09	0.0	0.0	0.005558101667430501	0.0	0.0	0.0	0.0	0.0	0.0	0.0	0.0	0.0	0.0	0.0	0.0	0.0	0.0	0.0	0.0	0.0	0.0	0.0	0.0	0.0	0.0	0.0	0.0	0.0	0.0033379010013703005	0.0	0.0	0.0	0.0	0.0	0.0	0.007847402354220706	0.0	0.0	0.0	0.0	0.0	0.0	0.0	0.0	0.0	0.0
P13752_261_S45_L001	0.0	0.0	0.0013489998651000134	0.0	0.0	0.001402599859740014	0.0	0.0	0.0	0.0	0.004980999501900049	0.00020599997940000205	0.0	0.0	6.14e+09	0.0	0.0	0.0	0.0	0.0	0.00044969995503000453	0.0	0.0	0.0	0.0	0.0	0.004745799525420047	0.0	0.0	0.0	0.0	0.000507599949240005	0.0	0.020542697945730205	0.0	0.0	0.0	0.0	0.0004571999542800045	0.0	0.0	0.0	0.0	0.0009256999074300093	0.007236999276300072	0.0002822999717700028	0.0	0.0	0.0
P13752_262_S118_L002	0.0	0.0	0.0	0.0	0.0	0.0	0.0	0.0	0.0	0.0	0.0	0.0	0.0	0.0	0.0009756996097201562	0.0	0.0	0.0	0.0	0.0	0.0	0.0	0.0	0.0	0.0	0.0	0.007782496887001245	0.0	0.0	0.0	0.0	0.008031796787281286	0.0	0.0	0.0	0.0	0.0	0.0	0.0	0.0	0.0	0.0	0.0	0.0	0.0	0.0	0.0	0.0	0.0
P13752_265_S46_L001	0.0	0.0	0.0	0.0	0.0	0.0	0.0002282	0.0	0.0	0.0	0.0	0.0	0.0	0.0	0.0168799	0.0	0.0	0.0	0.0	0.0	0.0	0.0	0.0	1.31e-05	0.0	0.0	0.0	0.0	0.0	0.0	0.0	6.77e-05	0.0	0.0	0.0	0.0	0.0	0.0	0.0	0.0	0.0	0.0	0.0	0.0	0.0	8.82e-05	0.0	0.0	0.0
P13752_266_S119_L002	0.0	0.0	21000000000	0.0	0.0	0.0	0.0	0.0	0.0	0.0	0.0	0.0	0.0	0.0	0.0036360999999999997	0.0	0.0	0.0	0.0	0.0	0.0	0.0	0.0	0.0	0.0027225	0.0	0.0	0.0	0.0	0.0	0.0	0.1691561	0.0	0.0003212	0.0	0.0	0.0	0.0	0.0004594	0.0	0.0	0.0	0.0	0.0	2.71e-05	7.7e-05	0.0	0.0	0.0
P13752_267_S120_L002	2.09e-05	0.0	3.1e-06	0.0	0.0	0.0	0.0	0.0	0.0	800000000	0.0	0.0	0.0	0.0	0.00022360000000000001	0.0	0.0	0.0	0.0	0.0	0.0	0.0	0.0	0.0	0.0	0.0	0.0	0.0	0.0	0.0	0.0	0.10143940000000001	0.0007601	32000000000	0.0	0.0	0.0	0.0	7.03e-05	0.0	0.0	0.0	0.0	0.0	0.0	0.1710568	0.0	0.0	0.0
P13752_268_S121_L002	0.008921508029357227	0.0	0.0	0.0	0.0	0.0	0.0	0.0	0.0	0.0	0.0	0.0	0.0	0.0	0.00032810029529026577	0.0	0.0	0.0	0.0	0.0	0.0	0.0	0.0	0.0	0.0002306002075401868	0.0	0.0	0.0	0.0	0.0	0.0	0.0005925005332504799	0.0020342018307816477	0.0	0.0	0.0	0.0	0.0	5.57001e+10	0.0	0.0	0.0	0.0	0.0	0.0	6.18001e+10	0.0	0.0	0.0
P13752_269_S47_L001	0.006927398614520278	0.0	0.0	0.0	0.0	0.002296799540640092	0.0030974993805001245	0.0	0.0	3.29e+11	0.0	0.0	0.0	0.0	0.0	0.0	0.0	0.0	0.0	0.0	0.0	0.0	0.0	0.0	0.0005852998829400235	0.0	0.0	0.0	0.0	0.0	0.0	0.0005132998973400206	0.00016379996724000655	0.0	0.0	0.0	0.0	0.0	0.0	0.0	0.0	0.0	0.0	0.0	0.0	0.00015619996876000626	0.0	0.0	0.0
P13752_270_S48_L001	0.0	0.0	0.0	0.0	0.0	0.0	0.0	0.0	0.0	0.0	0.0	0.0	0.020605102060510205	0.0	0.0	0.0	0.0	0.0	0.0	0.0	0.0	0.0	0.0	0.0	0.0	0.0	0.0	0.0	0.0	0.0	0.0002576000257600026	0.038789803878980386	0.0	1.31e+11	0.00024530002453000243	0.0	0.0	0.0	0.0	0.0	0.0	0.0	0.0	0.0	0.0	0.025749402574940256	0.0	0.0	0.0007106000710600071
P13752_271_S122_L002	0.0	0.0	0.0	0.0	0.0	0.0	0.0	0.0	0.0	0.0	0.0	0.0	0.0	0.0	0.0012403999999999998	0.0	0.0	0.0	0.0	0.0	0.0	0.0	0.0	0.0	0.0022945999999999995	0.0	0.00017889999999999998	0.0	0.0001012	0.0	0.0	0.00010179999999999998	0.0	0.0	0.0	0.0	0.0	0.0	0.0	0.0	0.0	0.0	0.0	0.0	0.0	4.22e+10	0.0	0.0	0.0
P13752_272_S49_L001	0.0	0.0	0.0	0.0	0.0	0.0	0.0	0.0	0.0	3.66e+09	0.0	0.0	0.0188542943437117	0.0	0.0	0.0	0.0	0.0	0.0	0.0	0.0	0.0	0.0	0.0	0.0	0.0	0.0	0.0	0.0	0.0	0.0	0.005560598331820501	0.0005722998283100516	3.81e+11	0.0	0.0	0.0	0.0	0.0	0.0	0.0	0.0	0.0	0.0	0.0	0.0003043999086800274	0.0	0.0	3.96e+10
P13752_273_S123_L002	0.0	0.0	0.0	0.0	0.0	0.0	0.0	0.0	0.0	0.0	0.0	0.0	0.0	0.0	2.08e+11	0.0	0.0	0.0	0.0	0.0	0.0	0.0	0.0	0.0	0.0	0.0	0.002522	0.0	0.0	0.0	0.0	0.000185	0.0	0.0	0.0	0.0	0.0	0.0	0.0	0.0	0.0	0.0	0.0	0.0	0.0	0.000182	0.0	0.0	0.0
P13752_274_S124_L002	0.0	0.0	0.005402100540210054	0.0	0.0	0.0	0.0	0.0	0.0	0.0	0.0	0.0	0.0	0.0	0.0	0.0	0.0	0.0	0.0	0.0	0.003102200310220031	0.0	0.0	0.0	0.0	0.0	0.0	0.0	0.0	0.0	0.0	0.0014311001431100143	0.0	0.023441202344120237	0.0	0.0	0.0	0.0	0.005424800542480054	0.0	0.0	0.0	0.0	0.0	0.0	0.000701400070140007	0.0	0.0	0.0
P13752_275_S125_L002	0.0	0.0	0.06390806804596598	0.0	0.0	6.17e+10	4.98e+10	0.0	0.0	0.0	0.001972699013650493	0.0003170998414500793	0.0	0.0	0.0	0.0	0.0	0.0	0.0	0.0	0.0	0.0	0.0	0.0	0.0	0.0	0.0	0.0	0.0	0.0	0.0	0.0009808995095502452	0.0	0.0042050978974510515	0.0	0.0	0.0	0.0	0.004697497651251175	0.0046208976895511554	0.0	0.0	0.0	0.0022666988666505666	0.0010738994630502684	0.00015109992445003779	0.0	0.0	0.0
P13752_276_S126_L002	0.0	0.0	0.0016548003309600659	0.0	0.0	0.00019280003856000767	0.0	0.0	0.0	0.0	0.0017865003573000714	0.006358601271720253	0.0	0.0	3.1e+10	0.0	0.0	0.0	0.0	0.0	0.0	0.0	0.0	0.0	0.0	4.2e+09	0.0	0.0	0.0	0.0	0.0	0.00031210006242001246	0.0	0.0017978003595600718	0.0	0.0	0.0	0.0	0.0005291001058200212	0.00042280008456001684	0.0	0.0	0.0	0.0005369001073800214	0.0	0.00019430003886000775	0.0	0.0	0.0
P13752_277_S127_L002	0.0	0.0	2.91e-05	0.0	0.0	0.0027613	0.0	0.0	0.0	0.0	0.00104	0.0	0.0	9.81e-05	0.0	0.0	0.0	0.0	0.0	0.0	1.86e-05	0.0	0.0	0.0	0.0	0.0	0.0	0.0	0.0	0.0	0.0	0.0003866	0.0	0.0039837	0.0	0.0	0.0	0.0	5.22e+11	0.0	0.0	0.0	0.0	0.0	4.6e-05	0.0	0.0	0.0	0.0
P13752_278_S128_L002	0.0	0.0	0.028180294363941122	0.0	0.0	0.0005348998930200214	0.0	0.0	0.0	0.0	0.0009889998022000394	0.0004280999143800171	0.0	0.0	0.0	0.0	0.0	0.0	0.0	0.0	0.00048709990258001947	0.0	0.0	0.0	0.0	0.0012405997518800495	0.0	0.0	0.0	0.0	0.0	0.0017962996407400718	0.0	0.06324678735064253	0.0	0.0	0.0	0.0	0.0005178998964200207	0.0	0.0	0.0	0.0	0.0002653999469200106	0.0	0.0001629999674000065	0.0	0.0	0.0
P13752_279_S129_L002	0.0	0.0	0.0168002	0.0	0.0	0.0	0.0	0.0	0.0	0.0	0.0020809	0.0	0.0	0.0	0.0003126	0.0	0.0	0.0	0.0	0.0	0.0002333	0.0	0.0	0.0	0.0	0.0	0.0	0.0	0.0	0.0	0.0	0.0014992	0.0	0.0687111	0.0	0.0	0.0	0.0	0.0030559999999999997	0.009331899999999999	0.0	0.0	0.0	0.0	0.0001294	0.0	0.0	0.0	0.0
P13752_280_S130_L002	0.0	0.0	0.02850700285070028	0.0	0.0	0.0002625000262500026	0.0	0.0	0.0	0.0	0.0007432000743200074	0.00034210003421000334	0.0	0.0	0.0	0.0	0.0	0.0	0.0	0.0	7.81e+10	0.0	0.0	0.0	0.0	0.00010220001022000101	0.00012920001292000127	0.0	0.0	0.0	0.0	0.0004298000429800042	0.0	0.05300130530013052	0.0	0.0	0.0	0.0	0.0002127000212700021	0.016739801673980165	0.0	0.0	0.0	0.00029520002952000294	0.0	0.0	0.0	0.0	0.0
P13752_281_S131_L002	0.0	0.0	0.0	0.0	0.0	0.0	0.0	0.0	0.0	1.38e+10	0.0	0.0	0.012979198702080131	0.0	0.0	0.0	0.0	0.0	0.0	0.0	0.0	0.0	0.0	0.0	0.0	0.0	0.0	0.0	0.0	0.0	0.0	0.0006841999315800068	0.0	2.61e+11	0.00042999995700000434	0.0	0.0	0.0	0.0	0.0	0.0	0.0	0.0	0.0	0.0	0.0	0.0	0.0	0.0002394999760500024
P13752_282_S50_L001	0.002095598533081027	0.0	0.0	0.0	0.0	0.0	0.0	0.0	0.0	5.5e+09	0.0	0.0	0.0	0.0	5.12e+11	0.0	0.0	0.0	0.0	0.0	0.0	0.0	0.0	0.0	0.0	0.0	0.0	0.0	0.0	0.0	0.0	0.033631876457686484	0.0	0.0	0.0	0.0	0.0	0.0	0.0	0.0	0.0	0.0	0.0	0.0	0.0	0.1616481868462692	0.0	0.0	0.0
P13752_283_S51_L001	0.0	0.0	0.0	0.0	0.0	0.0	0.0	0.0	0.0	7.2e+09	0.0	0.0	0.019857892056843178	0.0	0.0	0.0	0.0	0.0	0.0	0.0	0.0	0.0	0.0	0.0	0.001013199594720162	0.0	0.0	0.0	0.0	0.0	0.0	0.16327413469034613	0.0006562997374801049	0.0	0.0	0.0	0.0	0.0	0.0	0.0	0.0	0.0	0.0	0.0	0.0	0.059059776376089446	0.0	0.0	0.0
P13752_284_S132_L002	0.0022838993148302056	0.0	0.0	0.0	0.0	0.0	0.0	0.0	0.0	1.05e+11	0.0	0.0	0.0	0.0	0.00020149993955001817	0.0	0.0	0.0	0.0	0.0	0.0	0.0	0.0	0.0	6.98e+10	0.0	0.0	0.0	0.0	0.0	0.0	0.11817866454640064	0.0007101997869400639	0.0	0.00042699987190003845	0.0	0.0	0.0	1.63e+11	0.0	0.0	0.0	0.0	0.0	0.0	0.0	0.0	0.0	0.0
P13752_285_S133_L002	0.0	0.0	0.0	0.0	0.0	0.0	0.0	0.0	0.0	0.0	0.0	0.0	0.0	0.0	0.0014212997157400568	0.0	0.0	0.0	0.0	0.0	1.25e+09	0.0	0.0	0.0	0.0	0.0	0.0002603999479200104	0.0	0.0	0.0	0.0	8.57e+10	0.0	0.0003724999255000149	0.0	0.0	0.0	0.0	0.0009623998075200385	0.0	0.0	0.0	0.0	0.0	0.0002585999482800103	0.0	0.0	0.0	0.0
P13752_286_S134_L002	0.0	0.0	0.0	0.0	0.0	0.0	0.007434195539482677	0.0	0.0	0.0	2.1e+10	0.0	0.0	0.0	2.24e+11	0.0	0.0	0.0	0.0	0.0	0.0	0.0	0.0	0.0	0.0	0.0	0.0010710993573403856	0.0	0.0	0.0	0.0	0.14063811561713063	0.0	3.65e+11	0.0	0.0	0.0	0.0	4.9e+09	0.0	0.0	0.0	0.0	0.0	0.0	0.0	0.0	0.0	0.0
P13752_287_S52_L001	0.0	0.0	0.0	0.0	0.0	0.0	0.0	0.0	0.0	0.0	0.0	0.0	0.0	0.0	0.02650960795288239	0.0	0.0	0.0	0.0	0.0	0.0	0.0	0.0	0.0	0.0	0.0	0.014270504281151284	0.0	0.0	0.0	0.0	0.2533688760106628	0.0	0.0	0.0	0.0	0.0	0.0	0.0	0.0	0.0	0.0	0.0	0.0	4.9e+10	0.0	0.0	0.0	0.0
P13752_288_S135_L002	0.008886501777300356	0.0	9.1e+09	0.0	0.0	0.0	0.0	0.0	0.0	0.0	0.0	0.0	0.0	0.0	0.02396450479290096	0.0	0.0	0.0	0.0	0.0	0.0	0.0	0.0	0.0	0.004551200910240183	0.0	0.0	0.0	0.0	0.0	0.0	0.01771750354350071	0.0007026001405200282	2.91e+11	0.0	0.0	0.0	0.0	0.0	0.0	0.0	0.0	0.0	0.0	6.2e+10	0.0	0.0	0.0	0.0
P13752_289_S136_L002	0.0	0.0	0.009478586729978578	0.0	0.0	0.002003497195103927	0.0	0.0	0.0	0.0	0.0056742920559911215	0.003115795637886107	0.0	8.55999e+10	0.0	0.0	0.0	0.0	0.0	0.0	0.0005022992967809844	0.0	0.0	0.0	0.0	0.0	0.0	0.0	0.0	0.0	0.0	0.00038049946730074575	0.0	0.04727953380865267	0.0	0.0	0.0	0.0	0.0013661980873226776	0.010416385417060414	0.0	0.0	0.0	0.0004799993280009408	3.27e+10	0.0001544997837003028	0.0	0.0	0.0
P13752_290_S137_L002	0.0	0.0	0.012312396306281108	0.0	0.0	0.0017016994894901531	0.0	0.0	0.0	0.0	0.004757098572870429	0.009756897072930879	0.0	0.0	0.001089299673210098	0.0	0.0	0.0	0.0	0.0	0.0	0.0	0.0	0.0	0.0	0.0	0.0	0.0	0.0	0.0	0.0	0.0017849994645001606	0.0	0.00588069823579053	0.0	0.0	0.0	0.0	0.0030565990830202752	0.0	0.0	0.0	0.0	0.0009153997253800824	0.0003494998951500315	0.0	0.0	0.0	0.0
P13752_291_S138_L002	0.0	0.0	0.0064895000000000005	0.0	0.0	0.0002094	0.0	0.0	0.0	0.0	0.0001519	0.00044810000000000005	0.0	8.78e+10	5.03e+11	0.0	0.0	0.0	0.0	0.0	161000000000	0.0	0.0	0.0	0.0	2.71e-05	5.2e-05	0.0	0.0	0.0	0.0	7.43e-05	0.0	0.0020033	0.0	0.0	0.0	0.0	0.001996	7.21e-05	0.0	0.0	0.0	0.002184	0.0003289	0.0	0.0	0.0	0.0
P13752_292_S139_L002	0.0	0.0	0.003727998881600336	0.0	0.0	0.0	0.0	0.0	0.0	0.0	0.001944199416740175	0.0	0.0	0.0	4.7e+11	0.0	0.0	0.0	0.0002073999377800187	0.0	0.0	0.0	0.0	0.0	0.0	0.0	0.0	0.0	0.0	0.0	0.0	0.0	0.0	0.004898698530390442	0.0	0.0	0.0	0.0	0.009343497196950842	0.0	0.0	0.0	0.0	0.0023726992881902137	0.0018442994467101662	0.0	0.0	0.0	0.0
P13752_293_S140_L002	0.0	0.0	0.015013401501340149	0.0	0.0	3.78e+10	0.0	0.0	0.0	0.0	0.0004864000486400049	0.0002700000270000027	0.0	0.0	0.0	0.0	0.0	0.0	0.0	0.0	0.0012733001273300128	0.0	0.0	0.0	0.0	0.0	0.0	0.0	0.0	0.0	0.0	3.4e+10	0.0	0.0691937069193707	0.0	0.0	0.0	0.0	0.006861800686180069	0.0	0.0	0.0	0.0	0.0011909001190900119	0.012937401293740129	0.0	0.0	0.0	0.0
P13752_294_S141_L002	0.0	0.0	0.05533019446698055	0.0	0.0	0.0011291998870800112	3.84e+11	0.0	0.0	0.0	0.006842799315720068	0.0005620999437900056	0.0	0.0	0.0	0.0	0.0	0.0	0.0	0.0	6.94e+10	0.0	0.0	0.0	0.0	0.0	0.0	0.0	0.0	0.0	0.0	0.000297999970200003	0.0	0.0029945997005400298	0.0	0.0	0.0	0.0	0.00025369997463000254	0.0	0.0	0.0	0.0	0.01616159838384016	1.38e+11	0.0	0.0	0.0	0.0
P13752_295_S142_L002	0.0	0.0	0.0002615000523000105	0.0	0.0	0.004526500905300181	0.0	0.0	0.0	0.0	0.019596803919360785	0.0	0.0	0.0	0.0012707002541400508	0.0	0.0	0.0	0.0	0.0	0.0	0.0	0.0	0.0	0.0	0.0	0.0	0.0	0.0	0.0	0.0	0.0010300002060000411	0.0	0.0006731001346200269	0.0	0.0	0.0	0.0	0.0023584004716800944	0.0	0.0	0.0	0.0	0.0027229005445801088	3.9e+10	0.0	0.0	0.0	0.0
P13752_296_S143_L002	0.0	0.0	0.0	0.0	0.0	0.0011748998825100118	0.0	0.0	0.0	0.0	0.0	0.0	0.0	0.0	0.00013659998634000137	0.0	0.0	0.0	0.0	0.0	0.013745098625490136	0.0	0.0	0.0	0.0	0.0	0.0	0.0	0.0	0.0	0.0	0.0017603998239600176	0.0	0.18615058138494187	0.0	0.0	0.0	0.0	0.0039821996017800395	0.0	0.0	0.0	0.0	0.0	0.09354739064526092	0.0	0.0	0.0	0.0
P13752_301_S53_L001	8.7e+09	0.0	0.0	0.0	0.0	0.0	0.0	0.0	0.0	3.7e+10	0.0	0.0	0.0	0.0	0.00021380002138000212	0.0	0.0	0.0	0.0	0.0	0.0	0.0	0.0	0.0	1.24e+11	0.0	0.001833400183340018	0.0	0.0	0.0	0.000302100030210003	0.0603374060337406	0.003111600311160031	0.0007614000761400076	0.0	7.45e+10	0.0	0.0	7.37e+10	0.0	0.0	0.0	0.0	0.0	0.0	0.0	0.0	0.0	0.0
P13752_302_S144_L002	0.0181948	0.0	0.0	0.0	0.0	0.0	0.0	0.0	0.0	0.0	0.0	0.0	0.0014386	0.0	0.0092842	0.0	0.0	0.0	0.0	0.0	0.0	0.0	0.0	0.0	0.001316	0.0	0.0056911	0.0	0.0	0.0	0.0	0.0036745	0.0	4.72e-05	0.0	0.0	0.0	0.0	42000000000	0.0	0.0	0.0	0.0	0.0	0.0	0.000421	0.0	0.0	0.0
P13752_303_S145_L002	2.1e+09	0.0	0.0	0.0	0.0	0.0	0.0	0.0	0.0	0.0	0.0	0.0	0.0	0.0	0.0006418998716200256	0.0	0.0	0.0	0.0	0.0	0.0	0.0	0.0	0.0	0.0	0.0	0.0	0.0	0.0	0.0	0.0	0.15152236969552607	0.0	1.76e+11	0.0	0.0	0.0	0.0	0.0	0.0	0.0	0.0	0.0	0.0	8.4e+09	0.0	0.0	0.0	0.0
P13752_304_S146_L002	0.0	0.0	0.0	0.0	0.0	0.0	0.0	0.0	0.0	0.0	0.0	0.0	0.0	0.0	0.017474608737304366	0.0	0.0	0.0	0.0	0.0	0.0	0.0	0.0	0.0	0.0	0.0	0.0009196004598002298	0.0	0.0	0.0	0.0	8.58e+10	0.0	9.2e+07	0.0	0.0	0.0	0.0	0.0003050001525000762	0.0	0.0	0.0	1.01e+11	0.0	0.0	0.0	0.0	0.0	0.0
P13752_305_S147_L002	0.0	0.0	0.0	0.0	0.0	0.0	0.0	0.0	0.0	0.0	4.6e+11	0.0	0.004426101327830398	0.0	0.006574001972200591	0.0	0.0	0.0	0.0	0.0	0.0	0.0	0.0	0.0	0.0	0.0	0.0002480000744000223	0.0	0.0	0.0	0.0	8.27e+10	0.0	4.62e+10	0.0	0.0	0.0	0.0	0.00010660003198000959	0.0	0.0	0.0	0.0	0.0	0.0	0.0	0.0	0.0	0.0
P13752_306_S54_L001	0.0010204	0.0	0.0	0.0	0.0	0.0	0.0	0.0	0.0	0.0001121	0.0	0.0	0.0	0.0	0.000214	0.0	0.0	0.0	0.0	0.0	0.0	0.0	0.0	0.0	0.0	0.0	0.0	0.0	0.0	0.0	0.0	0.0003395	0.0084843	0.0	0.0	0.0	0.0	0.0	0.0	0.0	0.0	0.0	0.0	0.0	0.0	0.0	0.0	0.0	0.0
P13752_307_S148_L002	0.0	0.0	0.0	0.0	7.9e+09	0.0	0.0	0.0	0.0	2.8e+10	0.0	0.0	0.012392498760750123	0.0	0.0	0.0	0.0	0.0	0.0	0.0	0.0	0.0	0.0	0.0	0.0002098999790100021	0.0	0.0	0.0	0.0	0.0	0.0	0.019783698021630197	0.0	4.93e+11	0.0003821999617800038	0.0	0.0	0.0	5.1e+09	0.0	0.0	0.0	0.0	0.0	0.0	0.0	0.0	0.0	0.0
P13752_308_S149_L002	0.0	0.0	4.41e+11	0.0	0.0	0.0	0.01477040295408059	0.0	0.0	0.0	0.0	0.0	0.0	0.0	0.0001947000389400078	0.0	0.0	0.0	0.0	0.0	0.0	0.0	0.0	0.0	0.0	0.0	0.00027320005464001097	0.0	0.0	0.0	0.0	0.09184781836956368	0.0	5.77e+10	0.0	0.0	0.0	0.0	0.0	0.0	0.0	0.0	0.0	0.0	0.0	0.0	0.0	0.0	0.0
P13752_309_S150_L002	0.0	0.0	0.00010200004080001635	0.0	0.0	0.0008052003220801289	0.0	0.0	0.0	0.0	0.0049935019974008	0.0	0.0	0.0	9.83e+10	0.0	0.0	0.0	0.0	0.0	0.00030760012304004923	0.0	0.0	0.0	0.0	0.0	0.0	0.0	0.0	0.0	0.0	0.0005835002334000934	0.0	0.0256190102476041	0.0	0.0	0.0	0.0	0.0020451008180403275	0.0	0.0	0.0	0.0	0.0010448004179201672	5.18e+10	0.0	0.0	0.0	0.0
P13752_310_S152_L003	0.0	0.0	0.0	0.0	0.0	0.003270999018700294	0.0009858997042300887	0.0	0.0	0.0	0.018775794367261688	0.0	0.0	0.0	0.0002936999118900264	0.0	0.0	0.0	0.0	0.0	0.00025169992449002265	0.0	0.0	0.0	0.0	0.0	0.00834279749716075	0.0	0.0	0.0	0.0	0.0004355998693200392	0.0	0.029772791068162677	0.0	0.0	0.0	0.0	4.04e+11	0.0	0.0	0.0	0.0	0.00122219963334011	0.0	0.0	0.0	0.0	0.0
P13752_311_S153_L003	0.0	0.0	0.041561687531493745	0.0	0.0	0.001076299677110097	0.0003052999084100275	0.0	0.0	0.0	0.001698299490510153	0.0	0.0	0.0	9.44e+10	0.0	0.0	0.0	0.0	0.0	0.00025419992374002293	0.0	0.0	0.0	0.0	0.0	0.0	0.0	0.0	0.0	0.0	0.00021619993514001946	0.0	0.008137297558810732	0.0	0.0	0.0	0.0	0.00037629988711003384	0.0	0.0	0.0	0.0	0.0011711996486401055	0.0005466998359900493	0.0	0.0	0.0	0.0
P13752_312_S55_L001	0.0	0.0	0.0	0.0	0.0	0.0	0.0	0.0	0.0	0.0	0.0	0.0	0.0	0.0	0.0012332	0.0	0.0	0.0	0.0	0.0	0.0011344	0.0	0.0	0.0	0.0	0.0	0.0086302	0.0	0.0	0.0	0.0	0.0024373	0.0	0.0124163	0.0	0.0	0.0	0.0	0.0004791	0.0	0.0	0.0	0.0	0.0	0.0	0.0	0.0	0.0	0.0
P13752_313_S56_L001	0.0	0.0	0.0	0.0	0.0	0.001184500118450012	0.0	0.0	0.0	0.0	0.099054309905431	0.0	0.0	0.0	0.0006853000685300068	0.0	0.0	0.0	0.0	0.0	0.0	0.0	0.0	0.0	0.0	0.0	0.00029470002947000294	0.0	0.0	0.0	0.0	0.0016432001643200164	0.0	0.002106400210640021	0.0	0.0	0.0	0.0	9.94e+10	0.0	0.0	0.0	0.0	0.0012757001275700128	0.0	0.0	0.0	0.0	0.0
P13752_314_S154_L003	0.0	0.0	0.011536601153660115	0.0	0.0	0.0012044001204400121	0.0011310001131000114	0.0	0.0	0.0	0.010184201018420103	0.0	0.0	0.0	0.0005129000512900052	0.0	0.0	0.0	0.0	0.0	7.82e+09	0.0	0.0	0.0	0.0	0.0	0.00023390002339000236	0.0	0.0	0.0	0.0	0.0004194000419400042	0.0	0.019356701935670195	0.0	0.0	0.0	0.0	0.014829901482990149	0.0	0.0	0.0	0.0	3.99e+11	7.52e+10	0.00023300002330000236	0.0	0.0	0.0
P13752_315_S57_L001	0.0	0.0	0.0	0.0	0.0	0.0	0.0	0.0	0.0	0.0	0.00027820005564001114	0.0	0.0	0.0	0.00012040002408000482	0.0	0.0	0.0	0.0	0.0	0.00013810002762000554	0.0	0.0	0.0	0.0	0.0	1.42e+10	0.0	0.0	0.0	0.0	0.00014630002926000585	7.9e+09	0.005628201125640225	0.0	0.0	0.0	0.0	0.001795900359180072	0.0	0.0	0.0	0.0	0.0	3.3e+09	0.0	0.0	0.0	0.0
P13752_317_S155_L003	0.0	0.0	0.0	0.0	0.0	0.0	0.0055931	0.0	0.0	0.0	0.0	0.0	0.0	0.0	0.0013311999999999998	0.0	0.0	0.0	0.0	0.0	0.0	0.0	0.0	0.0	0.0	0.0	0.0	0.0	0.0	0.0	0.0	0.0014574999999999998	0.0	0.0003094	0.0	0.0	0.0	0.0	0.0	0.0	0.0	0.0	0.0	0.0	0.0	0.0001791	0.0	0.0	0.0
P13752_318_S156_L003	0.0	0.0	0.0	0.0	0.0	0.0	0.0001293000258600052	0.0	0.0	0.0	0.0	0.0	0.0	0.0	0.008636701727340346	0.0	0.0	0.0	0.0	0.0	0.0	0.0	0.0	0.0	0.0	0.0	0.0	0.0	0.0	0.0	0.0	0.07783811556762311	0.0	0.0	0.0	0.0	0.0	0.0	0.0	0.0	0.0	0.0	0.0	0.0	0.0	7.5e+09	0.0	0.0	0.0
P13752_319_S157_L003	0.0	0.0	0.0	0.0	0.0	0.0	0.00015910011137007797	0.0	0.0	0.0	0.0	0.0	0.0	0.0	0.0689587482711238	0.0	1.92e+10	0.0	0.0	0.0	0.0	0.0	0.0	0.0	0.0	0.0	0.0006309004416303091	0.0	0.0	0.0	0.0	0.0013458009420606596	0.0	0.0	0.0	0.0	0.0	0.0	0.0004301003010702108	0.0	0.0	0.0	0.0	0.0	0.0	0.0	0.0	0.0	0.0
P13752_320_S158_L003	0.0019730998026900198	0.0	0.0	0.0	0.0	0.0	0.3203536679646332	0.0	0.0	8.2e+09	0.0	0.0	0.0	0.0	0.0017315998268400174	0.0	0.0	0.0	0.0	0.0	4.9e+09	0.0	0.0	0.0	0.0	0.0	0.0	0.0	0.0	0.0	0.0	0.03641049635895036	0.0	0.00032789996721000326	0.0	0.0	0.0	0.0	0.00013319998668000134	0.0	0.0	0.0	0.0	0.0	0.0	0.0	0.0	0.0	0.0
P13752_322_S159_L003	0.0	0.0	0.0	0.0	0.0	0.0	0.01879970187997019	0.0	0.0	0.0	0.0	0.0	0.0	0.0	0.009004600900460092	0.0	0.0	0.0	0.0	0.0	0.0	0.0	0.0	0.0	0.0	0.0	0.0025029002502900254	0.0	0.0	0.0	0.0	8.88e+09	0.0	0.0	0.0	0.0	0.0	0.0	1.38e+10	0.0	0.0	0.0	0.0	0.0	0.0	0.0	0.0	0.0	0.0
P13752_323_S160_L003	0.0	0.0	0.0008440999999999999	0.0	0.0	0.0	0.0	0.0	0.0	0.0	0.0	0.0	0.0	0.0	1.78e+11	0.0	0.0	0.0	0.0	0.0	0.0	0.0	0.0	0.0	0.0	0.0	0.0004272999999999999	0.0	0.0	0.0	0.0	9.86e-05	0.0	0.0	0.0	0.0	0.0	0.0	0.07014929999999998	0.0	0.0	0.0	0.0	0.0	0.0001828	0.0	0.0	0.0	0.0
P13752_324_S161_L003	0.0	0.0	0.0	0.0	0.0	0.0	7.5e+09	0.0	0.0	0.0	0.0	0.0	0.0	0.0	0.0	0.0	0.0	0.0	0.0	0.0	0.0	0.0	0.0	0.0	0.0	0.0	0.0008347999165200083	0.0	0.0	0.0	0.0	0.06262389373761063	0.0	0.0001405999859400014	0.0	0.0	0.0	0.0	0.00015429998457000153	0.0	0.0	0.0	0.0	0.0	0.0	6.67e+10	0.0	0.0	0.0
P13752_325_S58_L001	0.0	0.0	0.0	0.0	0.0	0.0	0.00021590002159000218	0.0	0.0	0.0	0.0	0.0	0.0	0.0	0.15628661562866156	0.0	0.0	0.0	0.0	0.0	0.0	0.0	0.0	0.0	0.0	0.0	0.0	0.0	0.0	0.0	0.0	0.00021170002117000213	2.1e+09	0.0	0.0	0.0	0.0	0.0	0.0	0.0	0.0	0.0	0.0	0.0	0.0	6.55e+10	0.0	0.0	0.0
P13752_326_S59_L001	0.0	0.0	0.0	0.0	0.0	0.0	0.0	0.0	0.0	0.0	0.0	0.0	0.0	0.0	0.004559799088040182	0.0	0.0	0.0	0.0	0.0	0.0	0.0	0.0	0.0	0.0	0.0	0.0	0.0	0.0	0.0	0.0	0.029937194012561195	0.0	0.0	0.0	0.0	0.0	0.0	0.0	0.0	0.0	0.0	0.0	0.0	0.0	0.0	0.0	0.0	0.0
P13752_327_S162_L003	0.0	0.0	0.0	0.0	0.0	1.19e+11	0.0	0.0	0.0	0.0	0.0005702998859400228	0.0	0.0	0.0	0.0	0.0	0.0	0.0	0.0	0.0	0.00019889996022000797	0.0	0.0	0.0	0.0	0.0	0.0	0.0	0.0	0.0	0.0	0.00023939995212000955	0.0	0.0	0.0	0.0	0.0	0.0	0.0005415998916800216	0.0	0.0	0.0	0.0	0.00013119997376000525	0.0	0.00014939997012000596	0.0	0.0	0.0
P13752_329_S163_L003	0.0	0.0	4.89e+10	0.0	0.0	0.0	0.0	0.0	0.0	2.6e+10	0.0	6.7e+10	8.8e+10	0.0	0.0034906006981201393	0.0	0.0	0.0	0.0	0.0	0.0	0.0	0.0	0.0	0.0	0.0	0.0	0.0	0.0	0.0	0.0	0.14451282890256578	0.0	0.0038053007610601517	0.0	0.0	0.0	0.0	0.0009222001844400368	0.00031030006206001236	0.0	0.0	0.0	0.0	0.0	4.22e+11	0.0	0.0	0.0
P13752_330_S164_L003	0.006296001888800568	0.0	0.0	0.0	0.0	8.1e+09	0.0	0.0	0.0	2.66e+11	0.0	0.0	0.00598750179625054	0.0	0.0004010001203000361	0.0	0.0	0.0	0.0	0.0	0.0	0.0	0.0	0.0	0.0003271000981300295	0.0	0.0	0.0	0.0	0.0	0.0	0.004377201313160394	0.0177481053244316	0.0011482003444601035	0.0	0.0	0.0	0.0	9.69e+10	0.0	0.0	0.0	0.0	0.0	0.0	0.0	0.0	0.0	0.0
P13752_331_S165_L003	0.005610000561000057	0.0	0.0	0.0	0.0	0.0	0.00027120002712000273	0.0	0.0	1.38e+11	0.0	0.0	0.0	0.0	0.0006278000627800063	0.0	0.0	0.0	0.0	0.0	0.0	0.0	0.0	0.0	0.0	0.0	0.0	0.0	0.0	0.0	0.0	0.04081010408101041	0.0007405000740500075	0.0019617001961700197	0.0	0.0	0.0	0.0	7.72e+10	0.0	0.0	0.0	0.0	0.0	0.0	0.0	0.0	0.0	0.0
P13752_332_S151_L002	0.0	0.0	0.0	0.0	0.0	0.0	0.0019185998081400195	0.0	0.0	0.0	0.0	0.0	0.0	0.0	0.0	0.0	0.0	0.0	0.0	0.0	0.0	0.0	0.0	0.0	0.0	0.0	0.0	0.0	0.0	0.0	0.0	0.4896260510373949	0.0	0.0	0.0	0.0	0.0	0.0	0.00011299998870000114	0.0	0.0	0.0	0.0	0.0	0.0	0.0	0.0	0.0	0.0
P13752_333_S60_L001	0.0	0.0	0.0	0.0	0.0	0.0	0.00022749995450000907	0.0	0.0	0.0	0.0	0.0	0.0	0.0	0.03634389273122145	0.0	0.0	0.0	0.0	0.0	0.0	0.0	0.0	0.0	0.0	0.0	0.018621796275640742	0.0	0.0	0.0	0.0	0.09103248179350362	6.9e+09	0.00010289997942000412	0.0	0.0	0.0	0.0	2.12e+11	0.0	0.0	0.0	0.0	0.0	6.3e+10	0.0	0.0	0.0	0.0
P13752_334_S61_L001	0.0	0.0	0.0	0.0	0.0	0.0	0.0	0.0	0.0	0.0	0.0	0.0	0.0	0.0	0.10108048989195102	0.0	0.0	0.0	0.0	0.0	0.0	0.0	0.0	0.0	0.0	0.0	9.93e+08	0.0	0.0	0.0	0.0	0.293080970691903	1.7e+11	0.0	0.0	0.0	0.0	0.0	7.2e+09	0.0	0.0	0.0	0.0	0.0	0.0	0.0	0.0	0.0	0.0
P13752_336_S166_L003	0.0	0.0	0.0	0.0	0.0	0.0	0.0	0.0	0.0	0.0	0.0	0.0	0.0	0.0	0.0	0.0	0.0	0.0	0.0	0.0	0.0	0.0	0.0	0.0	0.0	0.0	0.0	0.0	0.0	0.0	0.0	6.84e+10	0.0	0.0	0.0	0.0	0.0	0.0	0.0	0.0	0.0	0.0	0.0	0.0	0.0	0.0	0.0	0.0	0.0
P13752_337_S62_L001	0.0	0.0	0.0	0.0	0.0	0.0	0.0	0.0	0.0	0.0	0.0	0.0	0.0	0.0	0.0027491	0.0	0.0	0.0	0.0	0.0	0.0	0.0	0.0	0.0	96200000000	0.0	0.0292246	0.0	0.0	0.0	0.0	0.0052082	0.00010439999999999999	0.0005871	0.0	0.0	0.0	0.0	0.0	0.0	0.0	0.0	0.0	0.0	0.0	0.0	0.0	0.0	0.0
P13752_338_S167_L003	0.0	0.0	0.0	0.0	0.0	0.0	0.0	0.0	0.0	0.0	0.0	0.0	0.0	0.0	6.3e+09	0.0	0.0	0.0	0.0	0.0	0.0	0.0	0.0	0.0	0.0	0.0	0.0	0.0	0.0	0.0	0.0	0.06426518072044578	0.00033789989863003037	0.0	0.0	0.0	0.0	0.0	0.0	0.0	0.0	0.0	0.0	0.0	0.0	0.0	0.0	0.0	0.0
P13752_339_S168_L003	0.0	0.0	0.0	0.0	0.0	0.0	0.0	0.0	0.0	0.0	0.0	0.0	0.0	0.0	0.05583960558396056	0.0	0.0	0.0	0.0	0.0	0.0	0.0	0.0	0.0	0.0	0.0	0.0	0.0	0.0	0.0	0.0	0.001803400180340018	0.0	0.0	0.0	0.0	0.0	0.0	0.0	0.0	0.0	0.0	0.0	0.0	0.0	6.91e+09	0.0	0.0	0.0
P13752_340_S63_L001	0.004102000820400164	0.0	0.0	0.0	0.0	0.0	0.0	0.0	0.0	0.0	0.0	0.0	0.0	0.0	0.01898670379734076	0.0	0.0	0.0	0.0	0.0	0.0	0.0	0.0	0.0	0.0	0.0	9e+08	0.0	0.0	0.0	0.0	0.0008839001767800353	7.5e+09	0.0	0.0	0.0	0.0	0.0	0.0	0.0	0.0	0.0	0.0	0.0	0.0	0.0	0.0	0.0	0.0
P13752_341_S64_L001	4.3e-05	0.0	0.0	0.0	0.0	0.0	0.0	0.0	0.0	0.0	0.0	0.0	0.0	0.0	0.0012064	0.0	0.0	0.0	0.0	0.0	0.0	0.0	0.0	0.0	0.0	0.0	0.0	0.0	0.0	0.0	0.0	0.0140401	0.00014099999999999998	0.0	0.0	0.0	0.0	0.0	0.0	0.0	0.0	0.0	0.0	0.0	0.0	0.0	0.0	0.0	0.0
P13752_342_S65_L001	0.0	0.0	0.0	0.0	0.0	0.0	1.05e+11	0.0	0.0	0.0	0.0	0.0	0.0	0.0	0.01858179628364074	0.0	0.0	0.0	0.0	0.0	7.22e+10	0.0	0.0	0.0	0.0	0.0	0.015873896825220633	0.0	0.0	0.0	0.0	0.0006593998681200264	0.015912696817460634	0.002388099522380095	0.0	0.0	5.07e+10	0.0	0.0	0.0	0.0	0.0	0.00019449996110000776	0.0	0.0007630998473800306	0.0	0.0	0.0	0.0
P13752_343_S169_L003	0.0	0.0	0.0	0.0	0.0	0.0	0.0017308998269100172	0.0	0.0	0.0	0.0	0.0	0.0	0.0	0.0	0.0	0.0	0.0	0.0	0.0	0.0	0.0	0.0	0.0	0.0	0.0	0.0	0.0	0.0	0.0	0.0	1.36e+11	0.0	0.0	0.0	0.0	0.0	0.0	0.0	0.0	0.0	0.0	0.0	0.0	0.0	0.0	0.0	0.0	0.0
P13752_344_S66_L001	0.0	0.0	0.0	0.0	0.0	0.0	0.0	0.0	0.0	0.0	0.0	0.0	0.0	0.0	0.005909298227210531	0.0	0.0	0.0	0.0	0.0	0.0	0.0	0.0	0.0	0.00028009991597002516	0.0	1.26e+11	0.0	0.0	0.0	0.0	0.12732436180269144	0.014987095503871348	0.0	0.0	0.0010407996877600937	0.0	0.0	0.0	0.0	0.0	0.0	0.0	0.0	0.0	0.0003142999057100283	0.0	0.0	0.0
P13752_345_S170_L003	0.0	0.0	0.0	0.0	0.0	0.0	0.0	0.0	0.0	0.0	0.0	0.0	0.0	0.0	0.0001284000128400013	0.0	0.0	0.0	0.0	0.0	0.0	0.0	0.0	0.0	0.0	0.0	0.0	0.0	0.0	0.0	0.0	0.0008636000863600088	0.0	0.0	0.0	0.0	0.0	0.0	0.0	0.0	0.0	0.0	0.0	0.0	0.0	1.07e+10	0.0	0.0	0.0
P13752_346_S171_L003	0.0	0.0	0.0	0.0	0.0	0.0008772002631600791	0.0	0.0	0.0	0.0	0.003174700952410286	0.0010263003078900925	0.0	0.0	0.00012390003717001116	0.0	0.0	0.0	0.0	0.0	0.00017380005214001566	0.0	0.0	0.0	0.0	0.0	0.0	0.0	0.0	0.0	0.0	5.6e+09	0.0	0.00166710050013015	0.0	0.0	0.0	0.0	0.0022518006755402028	1.9e+10	0.0005790001737000522	0.0	0.0	0.008633002589900777	0.0	0.0	0.0	0.0	0.0
P13752_347_S172_L003	0.0	0.0	0.0	0.0	0.0	0.05413460541346054	0.05334080533408054	0.0	0.0	0.0	0.004201000420100042	0.0	0.0	0.0	0.0	0.0	0.0	0.0	0.0	0.0	0.0	0.0	0.0	0.0	0.0	0.0	0.0	0.0	0.0	0.0	0.0	0.008294600829460083	0.0	0.0	0.0	0.0	0.0	0.0	0.0	0.0	0.0	0.0	0.0	0.0	0.0	0.0	0.0	0.0	0.0
P13752_348_S173_L003	0.0	0.0	0.0	0.0	0.0	0.0	0.0	0.0	0.0	0.0	0.0	0.0	0.0	0.0	0.0	0.0	0.0	0.0	0.0	0.0	0.0	0.0	0.0	0.0	0.0	0.0	0.0	0.0	0.0	0.0	0.0	0.0	0.0	0.0	0.0	0.0	0.0	0.0	0.0	0.0	0.0	0.0	0.0	0.0	0.0	0.0	0.0	0.0	0.0
P13752_349_S174_L003	0.0	0.0	0.0	0.0	0.0	0.02199909560018088	0.0	0.0	0.0	0.0	0.0	0.0	0.0	0.0	0.0	0.0	0.0	0.0	0.0	0.0	0.0	0.0	0.0	0.0	0.0	0.0	0.0	0.0	0.0	0.0	0.0	0.006572998685400263	0.0	0.0	0.0	0.0	0.0	0.0	0.0	0.0	0.001231199753760049	0.0	0.0	0.0	0.0	0.0	0.0	0.0	0.0
P13752_350_S175_L003	0.0	0.0	0.0	0.0	0.0	0.0	0.0	0.0	0.0	0.0	0.0	0.0	0.0	0.0	0.0	0.0	0.0	0.0	0.0	0.0	0.0	0.0	0.0	0.0	0.0	0.0	0.04025258792422362	0.0	0.0	0.0	0.0	0.0024502992649102205	0.0	0.0	0.0	0.0	0.0	0.0	0.0003373998987800303	0.0	0.0	0.0	0.0	0.0	0.0	0.0	0.0	0.0	0.0
P13752_351_S67_L001	0.0	0.0	0.0	0.0	0.0	0.0	0.0021367008546803417	1.5e+10	0.0	0.0	0.0	0.0	5.4e+09	0.0	6.6e+10	0.0	0.0	1.15e+10	0.0	0.0	0.0	0.0	0.0	0.0	0.0	0.0	1.15e+10	0.0	0.0	0.0	0.0	0.38473565389426156	2.37e+11	0.0	0.0	0.0	0.0	4.73e+10	0.00035190014076005627	0.0	0.0	0.0	0.0	0.0	0.0	4.8e+09	0.0	0.0	0.0
P13752_352_S176_L003	0.0	0.0	0.0	0.0	0.0	0.0377056	0.0	0.0	0.0	0.0	0.0687487	0.0	0.0	0.0	0.0	0.0	0.0	0.0	0.0	0.0	0.0	0.0	0.0	0.0	0.0	0.0	0.0	0.0	0.0	0.0	0.0	0.0044437	0.0	0.0	0.0	0.0	0.0	0.0	0.0	0.0	0.0020325	0.0	0.0	0.0042945	0.0	0.0029359	0.0	0.0	0.0
P13752_353_S177_L003	0.0	0.0	0.0	0.0	0.0	0.00591380059138006	0.0	0.0	0.0	0.0	0.0	0.0	0.0	0.0	0.0	0.0	0.0	0.0	0.0	0.0	0.0	0.0	0.0	0.0	0.0	0.0	0.0	0.0	0.0	0.0	0.0	0.001708900170890017	0.0	0.008456900845690086	0.0	0.0	0.0	0.0	0.0016092001609200161	0.0	0.0	0.0	0.0	0.0002294000229400023	0.0	0.0003679000367900037	0.0	0.0	0.0
P13752_354_S178_L003	0.0	0.0	0.0	0.0	0.0	0.0	0.0	0.0	0.0	0.0	0.0	0.0	0.0	0.0	0.0156175	0.0	0.0	0.0	0.0	0.0	0.0	0.0	0.0	0.0	0.0	0.0	3.97e+11	0.0	0.0	0.0	0.0	0.2460683	0.0	0.0	0.0	0.011176299999999998	0.0	0.0	0.0	0.0	0.0	0.0	0.0	0.0	0.0	1.31e-05	0.0	0.0	0.0
P16815_101_S149_L003	0.0	0.0	0.0	0.0	0.0	0.0	0.0	0.0	0.0	0.0	0.0	0.0	0.0	0.0	0.0	0.0	0.0	0.0	0.0	0.0	0.0	0.0	0.0	0.0	0.0	0.0	0.0	0.0	0.0	0.0	0.0	7.27e+10	0.0	0.0	0.0	0.0	0.0	0.0	0.0	0.0	0.0	0.0	0.0	0.0	0.0	0.0	0.0	0.0	0.0
P16815_102_S150_L003	0.0	0.0	0.0	0.0	0.0	0.0	0.0	0.0	0.0	0.0	0.0	0.0	0.0	0.0	0.0013674993162503422	0.0	0.0	0.0	0.0	0.0	0.0	0.0	0.0	0.0	0.0	0.0	0.00028159985920007046	0.0	0.0	0.0	0.0	0.0058546970726514646	0.0020928989535505234	1.14e+10	0.0	0.0	0.0	1.5e+11	0.00023529988235005883	0.0	0.0	0.0	0.0	0.0	0.0	0.0	0.0	0.0	0.0
P16815_103_S151_L003	0.0	0.0	0.0	0.0	0.0	0.0	0.0	0.0	0.0	6e+07	0.0	0.0	0.0	0.0	5.5e+08	0.0	0.0	0.0	0.0	0.0	0.0	0.0	0.0	0.0	0.0	0.0	0.005064701012940202	0.0	0.0	0.0	0.0	0.15729733145946628	0.0	0.00038390007678001535	0.0	0.0	0.0	0.0	0.00026260005252001046	0.0	0.0	0.0	0.0	0.0	9e+09	0.0	0.0	0.0	0.0
P16815_104_S152_L003	0.0	0.0	0.0	0.0	0.0	1.01e+09	1.5e+11	0.0	0.0	0.0	0.0	0.0	0.0	0.0	0.0	0.0	0.0	0.0	0.0	0.0	0.0	0.0	0.0	0.0	0.0	0.0	0.035783803578380353	0.0	0.0	0.0	0.0	0.012476001247600123	0.0	4.64e+10	0.0	0.0	0.0	0.0	4.4e+09	0.0	0.0	0.0	0.0	0.0	0.0	0.0	0.0	0.0	0.0
P16815_105_S153_L003	0.0	0.0	0.0	0.0	0.0	0.0	0.0	0.0	0.0	0.0	0.0	0.0	0.0	0.0	0.0	0.0	0.0	0.0	0.0	0.0	0.0	0.0	0.0	0.0	0.0	0.0	2.76e+11	0.0	0.0	0.0	0.0	0.0	0.0	0.0	0.0	0.0	0.0	0.0	0.0	0.0	0.0	0.0	0.0	0.0	0.0	0.0	0.0	0.0	0.0
P16815_106_S154_L003	0.0	0.0	0.0	0.0	0.0	0.0	5.58e-05	0.0	0.0	0.0	0.0	0.0	0.0	0.0	0.0	0.0	0.0	0.0	0.0	0.0	0.0	0.0	0.0	0.0	0.0	0.0	0.0001351	0.0	0.0	0.0	0.0	0.001426	0.0	3.12e-05	0.0	0.0	0.0	0.0	0.0	0.0	0.0	0.0	0.0	0.0	0.0	0.0	0.0	0.0	0.0
P16815_107_S155_L003	0.0	0.0	0.0	0.0	0.0	0.0	0.0	0.0	0.0	1.78e-05	0.0046755	0.0	0.0	0.0	0.0025597	0.0	0.0	0.0	0.0	0.0	0.0	0.0	0.0	0.0	0.0	0.0	0.1066129	0.0	0.0	0.0	0.0	6.63e-05	0.0	6.71e-05	0.0	0.0	0.0	0.0	0.0	0.0	0.0	0.0	0.0	0.0	0.0	0.0	0.0	0.0	0.0
P16815_108_S156_L003	0.0	0.0	0.0	0.0	0.0	0.0	0.0	0.0	0.0	0.0	0.0	0.0	0.0	0.0	0.013918699999999997	0.0	0.0	0.0	0.0	0.0	0.0	0.0	0.0	0.0	0.0	0.0	0.000108	0.0	0.0	0.0	0.0	0.350427	0.0	5.2e+10	0.0	0.0	0.0	0.0	0.0016495999999999998	0.0	0.0	0.0	0.0	0.0	0.0	0.0	0.0	0.0	0.0
P16815_109_S157_L003	0.0	0.0	0.0	0.0	0.0	0.00025080005016001007	0.0	0.0	0.0	0.0	0.0	0.0	0.0	0.0	0.0	0.0	0.0	0.0	0.0	0.0	0.0	0.0	0.0	0.0	0.0	0.0	0.0	0.00015820003164000634	0.0	0.0	0.0	0.0003946000789200158	0.0	3.82e+10	0.0	0.0	0.0	0.0	0.0	0.0	0.0	0.0	0.0	0.0	0.0	0.0	0.0	0.0	0.0
P16815_110_S158_L003	0.0	0.0	0.0002734000820200246	0.0	0.0	0.0027391008217302463	0.0	0.0	0.0	0.0	0.007359302207790662	0.0007407002222100666	0.0	0.0	0.0	0.0	0.0	0.0	0.0	0.0	0.000499500149850045	0.0	0.0	0.0	0.0	0.0	0.00041760012528003755	0.0	0.0	0.0	0.0	0.0005047001514100454	0.0	0.06929452078835624	0.0	0.0	0.0	0.0	0.0021102006330601898	0.0	0.00016550004965001488	0.0	0.0	0.005594201678260503	0.0	0.0	0.0	0.0	0.0
P16815_111_S159_L003	0.0	0.0	0.0	0.0	0.0	0.00401859959814004	0.0	0.0	0.0	0.0	0.0006082999391700061	0.0	0.0	0.0	0.0	0.0	0.0	0.0	0.0	0.0	0.0	0.0	0.0	0.0	0.0	0.0	6.16e+10	0.0	0.0	0.0002187999781200022	0.0	0.0005492999450700055	0.0	7.86e+09	0.0	0.0	0.0	0.0	0.0005838999416100058	0.0	3.49e+10	0.0	0.0	0.0	0.0	0.0	0.0	0.0	0.0
P16815_112_S160_L003	0.0	0.0	0.0	0.0	0.0	0.0025656	0.0	0.0	0.0	0.0	0.022177699999999998	0.0	0.0	0.0	0.0	0.0	0.0	0.0	0.0	0.0	0.0	0.0	0.0	0.0	0.0	0.0	0.0002734	0.0	0.0	0.0	0.0	0.0010351	0.0	0.0169752	0.0	0.0	0.0	0.0	0.0024538	0.0	0.0	0.0	0.0	0.0	0.0066284	0.0	0.0	0.0	0.0
P16815_113_S161_L003	0.0	0.0	0.0	0.0	0.0	0.0	0.0	0.0	0.0	0.0	0.0	0.0	0.0	0.0	0.0	0.0	0.0	0.0	0.0	0.0	0.0	0.0	0.0	0.0	0.0	0.0	0.0	0.0	0.0	0.0	0.0	0.046274795372520466	0.0	0.013999398600060138	0.0	0.0	0.0	0.0	0.0	0.0	0.0	0.0	0.0	0.0	0.0	0.0	0.0	0.0	0.0
P16815_114_S162_L003	0.0	0.0	0.0	0.0	0.0	0.001799999460000162	0.0	0.0	0.0	0.0	0.01965579410326177	0.0	0.0	0.0	0.0	0.0	0.0	0.0	0.0	0.0	0.0	0.0	0.0	0.0	0.0	0.0	0.03797868860639342	0.0	0.0	0.0	0.0	0.01673819497854151	0.0	0.0	0.0	0.0	0.0	0.0	0.0	0.0	0.0	0.0	0.0	0.0	0.0	0.0	0.0	0.0	0.0
P16815_115_S163_L003	0.0	0.0	0.0	0.0	0.0	0.0	0.0	0.0	0.0	0.0	0.03690371476148591	0.0	0.0	0.0	0.0	0.0	0.0	0.0	0.0	0.0	0.0	0.0	0.0	0.0	0.0	0.0	0.002759601103840442	0.0	0.0	0.0	0.0	0.002225700890280356	0.0	0.21002738401095364	0.0	0.0	0.0	0.0	0.0	0.0	0.0	0.0	0.0	0.0	0.0	0.0	0.0	0.0	0.0
P16815_116_S164_L003	0.0	0.0	0.0	0.0	0.0	0.0	0.0	0.0	0.0	0.0	0.006946799305320069	0.0	0.0	0.0	0.0	0.0	0.0	0.0	0.0	0.0	0.0	0.0	0.0	0.0	0.0	0.0	0.0	0.023185597681440233	0.0	0.0	0.0	0.03151099684890032	0.0	0.016449098355090164	0.0	0.0	0.0	0.0	0.003897899610210039	0.0	0.0	0.0	0.0	0.0	0.0	0.0	0.0	0.0	0.0
P16815_117_S165_L003	0.0	0.0	0.0	0.0	0.0	0.0	0.0	0.0	0.0	1.9e+10	0.0	0.0	0.0	0.0	0.00010269996919000924	0.0	0.0	0.0	0.0	0.0	0.0	0.0	0.0	0.0	0.0	0.0	0.00020709993787001863	0.18056804582958624	0.0	0.0	0.0	0.0477251856824443	5e+08	8.4e+10	0.0	0.0	0.0	0.0	2.66e+11	0.0	0.0	0.0	0.0	0.0	6.86e+10	0.0	0.0	0.0	3e+11
P16815_118_S166_L003	0.0	0.0	0.0	0.0	0.0	0.0	0.00015239996952000608	0.0	0.0	0.0	0.0	0.0	0.0	0.0	0.0	0.0	0.0	0.0	0.0	0.0	4.21e+11	0.0	0.0	0.0	0.0	0.0	0.0	0.00013209997358000527	0.0	0.0	0.0	1.81e+11	0.0	0.00021609995678000863	0.0	0.0	0.0	0.0	0.00021409995718000852	0.0	0.0	0.0	0.0	0.0	0.0	0.0	0.0	0.0	0.0
P16815_119_S167_L003	0.0	0.0	0.0	0.0	0.0	0.0	0.0003846998461200615	0.0	0.0	0.0	0.0	0.0	0.0	0.0	0.007913296834681265	0.0	0.0	7.2e+09	0.0	0.0	0.0	0.0	0.0	0.0	0.0	0.0	0.0	0.00015869993652002537	0.0	0.0	0.0	6.53e+10	0.004139098344360662	0.0011652995338801864	0.0	0.0	0.0	0.0	2.34e+11	0.0	0.0	0.0	0.0	0.0	0.0	0.0	0.0	0.0	0.0
P16815_120_S168_L003	0.0	0.0	0.0	0.0	0.0	0.0	0.0045006995499300454	0.0	0.0	0.0	0.0	0.0	0.0	0.0	0.0014393998560600144	0.0	0.0	0.0	0.0	0.0	0.0	0.0	0.0	0.0	0.0	0.0	0.0	7.26e+10	0.0	0.0	0.0	7.3e+10	0.007146799285320071	5.81e+10	0.0	0.0	0.0	0.0	5.7e+09	0.0	0.0	0.0	0.0	0.0	0.0	0.0	0.0	0.0	0.0
P16815_125_S169_L003	0.0	0.0	0.0	0.0	0.0	0.0009165997250200826	0.0	0.0	0.0	0.0	0.0009427997171600849	0.0	0.0	0.0	0.0	0.0	0.0	0.0	0.0	0.0	0.00012189996343001097	0.0	0.0	0.0	0.0	0.0	0.0015134995459501364	0.0004559998632000411	0.0	0.0	0.0	0.00014669995599001323	0.0	0.23837612848716147	0.0	0.0	0.0	0.0	0.007919997624000714	0.0	0.0	0.0	0.0	0.0010353996893800932	0.013186496044051189	0.0	0.0	0.0	0.0
P16815_126_S170_L003	0.0	0.0	0.0	0.0	0.0	0.0	0.0	0.0	0.0	0.0	0.0	0.00033140013256005303	0.0	0.0	0.0	0.0	0.0	0.0	0.0	0.0	0.0008561003424401371	0.0	0.0	0.0	0.0	3.4e+10	0.00025010010004004	0.0003212001284800514	0.0	0.0	0.0	0.00017290006916002767	0.0	0.005389802155920862	0.0	0.0	0.0	0.0	0.009383003753201502	0.0	0.0	0.0	0.0	0.0	9.7e+09	0.0	0.0	0.0	0.0
P16815_127_S171_L003	0.0	0.0	3.71e+10	0.0	0.0	0.0	0.0	0.0	0.0	0.0	0.0	0.0	0.0	0.0	0.0	0.0	0.0	0.0	0.0	0.0	0.0	0.0	0.0	0.0	0.0	0.0	0.0	0.0	0.0	0.0	0.0	5.63e+10	0.0	0.17069061706906172	0.0	0.0	0.0	0.0	0.00028260002826000283	0.0	0.0	0.0	0.0	0.0	0.0	0.0	0.0	0.0	0.0
P16815_128_S172_L003	0.0	0.0	0.030646415323207665	0.0	0.0	0.0016261008130504068	0.0	0.0	0.0	0.0	0.006809903404951703	0.0005752002876001439	0.0	0.0	0.0	0.0	0.0	0.0	0.0	0.0	0.0004482002241001121	0.0	0.0	0.0	0.0	0.0	0.0	6.36e+10	0.0	0.0	0.0	0.0	0.0	0.04974962487481245	0.0	0.0	0.0	0.0	0.004381302190651097	0.0	0.0	0.0	0.0	0.0030628015314007663	0.002874601437300719	0.0	0.0	0.0	0.0
GLA-HC074-Sa-D	0.0	0.0	0.0	0.0	0.0	0.0	0.0	0.0	0.0	0.0	9.2e-06	0.0011418	0.0	0.0	0.0	0.0	0.0	0.0	0.0	0.0	0.0005249	0.0	0.0	0.0	0.0	0.0	5.63e+10	0.0	0.0	0.0	0.0	0.0	0.0	0.0327165	0.0	0.0	0.0	0.0	0.0027206	0.0	0.0	0.0	0.0	0.0020799	0.0004996	0.0	0.0	0.0	0.0
GLA-HC087-Sa-D	0.0	0.0	0.004236403389122711	0.0	0.0	0.0006839005471204377	0.0	0.0	0.0	0.0	0.003115602492481994	0.0017131013704810962	0.0	0.0	0.0	0.0	0.0	0.0	0.0	0.0	0.0	0.0	0.0	0.0	0.0	0.0024198019358415484	0.0	0.0	0.0	0.0	0.0	0.0	0.0	0.020570316456253165	0.0	0.0	0.0	0.0	0.0007879006303205042	0.0	0.0	0.0	0.0	0.0005850004680003744	0.00041530033224026575	0.0	0.0	0.0	0.0
GLA-HC041_Sa	0.0	0.0	0.008178301635660327	0.0	0.0	0.010144002028800406	0.0	0.0	0.0	0.0	0.0043556008711201745	0.012233702446740491	0.0	0.0	0.0	0.0	0.0	0.0	0.0	0.0	0.00010270002054000411	0.0	0.0	0.0	0.0	0.0	0.0	0.0	0.0	0.0	0.0	0.0	0.0	0.06105631221126244	0.0	0.0	0.0	0.0	0.004502700900540181	0.0	0.0	0.0	0.0	0.00012060002412000483	0.00034390006878001376	0.0	0.0	0.0	0.0
GLA-HC042_Sa	0.0	0.0	0.0018871998112800189	0.0	0.0	0.005743199425680058	0.0	0.0	0.0	0.0	0.00203009979699002	0.0	0.0	0.0	0.0	0.0	0.0	0.0	0.0	0.0	8.04e+10	0.0	0.0	0.0	0.0	0.0	0.0	0.0	0.0	0.0	0.0	0.0	0.0	0.08567269143273086	0.0	0.0	0.0	0.0	0.0005886999411300059	0.02720919727908027	0.0	0.0	0.0	0.0	2.7e+10	0.0	0.0	0.0	0.0
GLA-HC045_Sa	0.0	0.0	0.00029440002944000295	0.0	0.0	0.0004139000413900042	0.0	0.0	0.0	0.0	0.00023440002344000233	0.009486200948620096	0.0	0.0	0.0	0.0	0.0	0.0	0.0	0.0	0.00026400002640000265	0.0	0.0	0.0	0.0	0.0	0.0	0.0	0.0	0.0	0.0	0.0	0.0	0.05188190518819052	0.0	0.0	0.0	0.0	0.0012507001250700125	0.0	0.0	0.0	0.0	0.0004308000430800043	0.0003417000341700034	0.0	0.0	0.0	0.0
GLA-HC046_Sa	0.0	0.0	0.00025509997449000253	0.0	0.0	0.003213899678610032	0.0	0.0	0.0	0.0	0.0035760996423900354	0.0002845999715400028	0.0	0.0	0.0	0.0	0.0	0.0	0.0	0.0	0.0001903999809600019	0.0	0.0	0.0	0.0	0.0	0.0	0.0	0.0	0.0	0.0	0.0	0.0	0.06583079341692065	0.0	0.0	0.0	0.0	0.0003456999654300034	0.0	0.0	0.0	0.0	0.0009664999033500096	0.00014619998538000146	0.0	0.0	0.0	0.0
GLA-HC051_Sa	0.0	0.0	0.00011039996688000992	0.0	0.0	0.00010739996778000965	0.0	0.0	0.0	0.0	0.0024957992512602244	0.001458299562510131	0.0	0.0	0.0	0.0	0.0	0.0	0.0	0.0	0.0001514999545500136	0.0	0.0	0.0	0.0	0.0	9.94e+10	0.0	0.0	0.0	0.0	0.0	0.0	0.02079039376288187	0.0	0.0	0.0	0.0	0.0	0.0014194995741501275	0.0	0.0	0.0	7.47e+10	0.0005078998476300457	0.0	0.0	0.0	0.0
GLA-HC052_Sa	0.0	0.0	4.74e+10	0.0	0.0	0.0	0.0	0.0	0.0	0.0	0.0007500997749700673	0.0006480998055700583	0.0	0.0	0.0	0.0	0.0	0.0	0.0	0.0	0.00028219991534002536	0.0	0.0	0.0	0.0	0.00027749991675002497	0.0	0.0	0.0	0.0	0.0	0.0	0.0	0.0061380981585705515	0.0	0.0	0.0	0.0	1.15e+11	0.0	0.0	0.0	0.0	0.0	0.0	0.0	0.0	0.0	0.0
GLA-HC054_Sa	0.0	0.0	0.0001831	0.0	0.0	0.0011583000000000001	0.0	0.0	0.0	0.0	0.00031759999999999997	0.0007388	0.0	0.0	0.0	0.0	0.0	0.0	0.0	0.0	0.00012409999999999998	0.0	0.0	0.0	0.0	0.0002	0.0	0.0	0.0	0.0	0.0	0.0	0.0	0.0093635	0.0	0.0	0.0	0.0	0.0006207	0.0014521	0.0	0.0	0.0	0.0004247	0.0018615	0.0	0.0	0.0	0.0
GLA-HC057_Sa	0.0	0.0	0.013205398679460132	0.0	0.0	0.0004834999516500048	0.0	0.0	0.0	0.0	0.0008310999168900083	0.0008507999149200085	0.0	0.0	0.0	0.0	0.0	0.0	0.0	0.0003855999614400038	5.81e+10	0.0	0.0	0.0	0.0	0.0	0.0005636999436300057	0.0	0.0	0.0	0.0	0.0	0.0	0.011385598861440114	0.0	0.0	0.0	0.0	0.005188899481110051	0.00048639995136000487	0.0	0.0	0.0	0.0017499998250000174	2.29e+11	0.0	0.0	0.0	0.0
GLA-HC062_Sa	0.0	0.0	0.0034083996591600337	0.0	0.0	6.64e+10	0.0	0.0	0.0	0.0	0.00013179998682000133	0.00011929998807000118	0.0	0.0	0.0	0.0	0.0	0.0	0.0	0.0	0.00020809997919000206	0.0	0.0	0.0	0.0	0.0	0.0	0.0	0.0	0.0	0.0	0.0	0.0	0.011212298878770111	0.0	0.0	0.0	0.0	0.0018824998117500187	0.00039949996005000395	0.0	0.0	0.0	0.0006079999392000061	0.000508499949150005	0.0	0.0	0.0	0.0
GLA-HC069_Sa	0.0	0.0	0.0006300000630000063	0.0	0.0	9.66e+10	0.0	0.0	0.0	0.0	0.00012150001215000122	0.010301401030140104	0.0	0.0	0.0	0.0	0.0	0.0	0.0	0.0	7.55e+10	0.0	0.0	0.0	0.0	6.23e+10	0.0	0.0	0.0	0.0	0.0	0.0	0.0	0.0016773001677300168	0.0	0.0	0.0	0.0	0.0002593000259300026	0.0	0.0	0.0	0.0	0.0001782000178200018	0.0004424000442400045	0.0	0.0	0.0	0.0
GLA-HC070_Sa	0.0	0.0	0.007926500792650079	0.0	0.0	0.0013286001328600134	0.0	0.0	0.0	0.0	0.0	8.69e+10	0.0	0.0	0.0	0.0	0.0	0.0	0.0	0.0	0.00017190001719000173	0.0	0.0	0.0	0.0	0.0	0.0	0.0	0.0	0.0	0.0	0.0	0.0	0.013110801311080132	0.0	0.0	0.0	0.0	0.010223801022380104	0.0	0.0	0.0	0.0	0.00098820009882001	0.0016196001619600163	0.0	0.0	0.0006909000690900069	0.0
GLA-HC083_Sa	0.0	0.0	0.0020263002026300204	0.0	0.0	3.97e+09	0.0	0.0	0.0	0.0	0.00045120004512000454	0.0	0.0	0.0	0.0	0.0	0.0	0.0	0.0	0.0	0.00014920001492000148	0.0	0.00706000070600007	0.0	0.0	0.0	0.0	0.0	0.0	0.0	0.0	0.0	0.0	0.00691770069177007	0.0	0.0	0.0	0.0	0.001475400147540015	0.0	0.0	0.0	0.0	0.005603300560330056	0.0038083003808300382	0.0	0.0	0.0	0.0
GLA-HC088_Sa	0.0	0.0	0.0013137994744802104	0.0	0.0	0.002903498838600465	0.0	0.0	0.0	0.0	0.0019640992143603146	0.0017638992944402825	0.0	0.0	0.0	0.0	0.0	0.0	0.0	0.0	0.0002952998818800473	0.0	0.0	0.0	0.0	0.0	0.0	0.0	0.0	0.0	0.0	0.0	0.0	0.036424185430325835	0.0	0.0	0.0	0.0	0.000786699685320126	0.0023648990540403787	0.0	0.0	0.0	0.0012343995062401977	0.0010506995797201683	0.0	0.0	0.0	0.0
GLA-HC093_Sa	0.0	0.0	0.01385420554168222	0.0	0.0	0.0007260002904001163	0.0	0.0	0.0	0.0	5.31e+09	0.00047020018808007527	0.0	0.0	0.0	0.0	0.0	0.0	0.0	0.0	0.0002654001061600425	0.0	0.0	0.0	0.0	0.0	0.0	0.0	0.0	0.0	0.0	0.0	0.0	0.10418784167513669	0.0	0.0	0.0	0.0	0.0008672003468801389	0.0	0.0	0.0	0.0	0.0021823008729203496	0.00010850004340001738	0.0	0.0	0.0	0.0
GLA-HC094_Sa	0.0	0.0	0.0091051	0.0	0.0	0.0	0.0	0.0	0.0	0.0	0.0006518	0.0024874	0.0	0.0	0.0	0.0	0.0	0.0	0.0	0.0	0.00041799999999999997	0.0	0.0	0.0	0.0	0.0	0.0	0.0	0.0	0.0	0.0	0.0	0.0	0.1502514	0.0	0.0	0.0	0.0	0.0010088	0.00046399999999999995	0.0	0.0	0.0	0.0006873	0.0011737	0.0	0.0	0.0	0.0
GLA-HC096_Sa	0.0	0.0	0.0	0.0	0.0	6.59e-05	0.0	0.0	0.0	0.0	0.0005638	0.0001995	0.0	0.0	0.0	0.0	0.0	0.0	0.0	0.0	0.00014800000000000002	0.0	0.0	0.0	0.0	0.0	0.0	0.0	0.0	0.0	0.0	0.0	0.0	0.0099252	0.0	0.0	0.0	0.0	0.0052827	0.0	0.0	0.0	0.0	0.0014154	0.000137	0.0	0.0	0.0	0.0
GLA-HC097_Sa	0.0	0.0	0.0049106	0.0	0.0	5.77e-05	0.0	0.0	0.0	0.0	0.0005467	0.0003069	0.0	0.0	0.0	0.0	0.0	0.0	0.0	0.0	0.0002555	0.0	0.0	0.0	0.0	0.0	0.0	0.0	0.0	0.0	0.0	0.0	0.0	0.23595109999999997	0.0	0.0	0.0	0.0	0.0004847	0.0006254	0.0	0.0	0.0	0.0007059	0.0004501	0.0	0.0	0.0	0.0
GLA-HC098_Sa	0.0	0.0	0.00013380002676000534	0.0	0.0	0.0014305002861000574	0.0	0.0	0.0	0.0	0.002532000506400101	0.0009215001843000368	0.0	0.0	0.0	0.0	0.0	0.0	0.0	0.0	0.00019980003996000802	0.0	0.0	0.0	0.0	0.0	0.0	0.0	0.0	0.0	0.0	0.0	0.0	0.07673221534644308	0.0	0.0	0.0	0.0	0.0005944001188800238	0.0002588000517600104	0.0	0.0	0.0	0.0010404002080800416	0.00045660009132001826	0.0	0.0	0.0	0.0
GLA-HC100_Sa	0.0	0.0	0.0	0.0	0.0	0.0001737999478600156	0.0	0.0	0.0	0.0	0.00032789990163002947	0.000200299939910018	0.0	0.0	0.0	0.0	0.0	0.0	9.34e+10	0.0	0.00048309985507004343	0.0	0.0	0.0	0.0	0.0	0.0	0.0	0.0	0.0	0.0	0.0	0.0	0.0030903990728802775	0.0	0.0	0.0	0.0	4.69e+11	0.0	0.0	0.0	0.0	3.27e+10	0.000178099946570016	0.0	0.0	0.0	0.0
GLA-HC103_Sa	0.0	0.0	0.03592670718534144	0.0	0.0	0.0008987001797400361	0.0	0.0	0.0	0.0	0.0004995000999000201	0.0010256002051200412	0.0	0.0	0.0	0.0	0.0	0.0	0.0	0.0	0.0003197000639400128	0.0	0.0	0.0	0.0	0.0	0.0	0.0	0.0	0.0	0.0	0.0	0.0	0.061379412275882464	0.0	0.0	0.0	0.0	0.0012518002503600504	0.0030682006136401228	0.0	0.0	0.0	0.002865500573100115	0.0006183001236600248	0.0	0.0	0.0	0.0
GLA-HC104_Sa	0.0	0.0	0.0	0.0	0.0	0.0003251000975300292	0.0	0.0	0.0	0.0	0.00019690005907001766	0.000957800287340086	0.0	0.0	0.0	0.0	0.0	0.0	0.0	0.0	1.88e+10	0.0	0.0	0.0	0.0	0.0	0.0	0.0	0.0	0.0	0.0	0.0	0.0	0.013447304034191207	0.0	0.0	0.0	0.0	6.84e+10	0.0001657000497100149	0.0	0.0	0.0	0.0001126000337800101	4.8e+10	0.0	0.0	0.0	0.0
GLA-HC105_Sa	0.0	0.0	0.0	0.0	0.0	0.0	0.0	0.0	0.0	0.0	0.0011898004759201906	0.00022870009148003663	0.0	0.0	0.0	0.0	0.0	0.0	0.0	0.0	0.0006838002735201095	0.0	0.0	0.0	0.0	0.0	0.0	0.0	0.0	0.0	0.0	0.0	0.0	0.19518627807451125	0.0	0.0	0.0	0.0	4.96e+11	0.02456650982660393	0.0	0.0	0.0	0.0003590001436000575	0.0	0.0	0.0	0.0	0.0
GLA-HC106_Sa	0.0	0.0	0.0	0.0	0.0	0.002041100816440327	0.0	0.0	0.0	0.0	0.0036844014737605897	0.0006699002679601072	0.0	0.0	0.0	0.0	0.0	0.0	0.0	0.0	0.0005110002044000818	0.0	0.0	0.0	0.0	0.0	0.0009943003977201592	0.0	0.0	0.0	0.0	0.0	0.0	0.017737807095122838	0.0	0.0	0.0	0.0	0.003037101214840486	0.0014741005896402363	0.0	0.0	0.0	0.0009392003756801505	0.0008373003349201341	0.0	0.0	0.0	0.0
GLA-HC108_Sa	0.0	0.0	0.0	0.0	0.0	0.0002783999443200111	0.0	0.0	0.0	0.0	0.0018692996261400747	0.00014129997174000566	0.0	0.0	0.0	0.0	0.0	0.0	0.0	0.0	6.62e+10	0.0	0.0	0.0	0.0	0.0	0.0	0.0	0.0	0.0	0.0	0.0	0.0	0.023367195326560935	0.0	0.0	0.0	0.0	0.0019612996077400784	0.0	0.0	0.0	0.0	0.0012257997548400488	0.0003930999213800157	0.0	0.0	0.0	0.0
GLA-HC109_Sa	0.0	0.0	0.006620798675840265	0.0	0.0	0.0007416998516600296	0.0	0.0	0.0	0.0	6.5e+08	0.0032746993450601305	0.0	0.0	0.0	0.0	0.0	0.0	0.0	0.0	0.00027899994420001114	0.0	0.0	0.0	0.0	0.0	0.0	0.0	0.0	0.0	0.0	0.0	0.0	0.06168118766376247	0.0	0.0	0.0	0.0	0.007868898426220313	0.0004955999008800198	0.0	0.0	0.0	0.0012188997562200487	0.0003833999233200153	0.0	0.0	0.0	0.0
GLA-HC110_Sa	0.0	0.0	5.85e-05	0.0	0.0	0.0020626	0.0	0.0	0.0	0.0	0.0	0.0	0.0	0.0	0.0	0.0	0.0	0.0	0.0	0.0	0.0	0.0	0.0	0.0	0.0	0.0	0.0	0.0	0.0	0.0	0.0	0.0	0.0	0.09388450000000001	0.0	0.0	0.0	0.0	0.0	0.000126	0.0	0.0	0.0	0.0	0.0	0.0	0.0	0.0	0.0
GLA-HC111_Sa	0.0	0.0	0.002431699513660097	0.0	0.0	0.0011334997733000454	0.0	0.0	0.0	0.0	0.00011839997632000473	0.007125698574860285	0.0	0.0	0.0	0.0	0.0	0.0	0.0	0.0	0.00043669991266001747	0.0	0.0	0.0	0.0	0.00075059984988003	0.0	0.0	0.0	0.0	0.0	0.0	0.0	0.038194292361141524	0.0	0.0	0.0	0.0	0.0009181998163600366	0.0010576997884600423	0.0	0.0	0.0	0.00035949992810001437	0.00028889994222001155	0.0	0.0	0.0	0.0
GLA-HC-103_st	0.0	0.0	0.0	0.0	0.0	0.0	0.0	0.0	0.0	1.96e+11	0.0	0.0	0.007850800785080079	0.0	0.0	0.0	0.0	0.0	0.0	0.0	0.0	0.0	0.0	0.0	0.0	0.0	0.0	0.0	0.0	0.0	0.000501200050120005	0.0005062000506200051	0.0	0.0	0.0	0.0	0.0	0.0	0.0	0.0	0.0	0.0	0.0	0.0	0.0	0.0	0.0	0.0	0.0
GLA-HC041_st	0.0	0.0	0.0	0.0	0.0	2.49e+11	0.0	0.0	0.0	0.0034964982517508747	0.0	0.0	0.0	0.0	4.84e+11	0.0	0.0	0.0	0.0	0.0	0.0	0.0	0.0	0.0	1.08e+11	0.0	0.0	0.0	0.0	0.0	0.0	0.07243206378396812	0.00017449991275004365	0.0	0.0	6.97e+10	0.0	0.0	4.56e+09	0.0	0.0	0.0	0.0	0.0	0.0	0.0	0.0	0.0	9.76e+10
GLA-HC042_st	0.00020290004058000805	0.0	0.0	0.0	0.0	0.0	0.0	0.0	0.0	0.0	0.0	0.0	0.0	0.0	0.0	0.0	0.0	0.0	0.0	0.0	0.0	0.0	0.0	0.0	8.8e+10	0.0	0.0	0.0	0.0	0.0	0.00044220008844001764	0.04599260919852183	0.00528270105654021	0.00021480004296000853	0.0	0.00011670002334000464	0.0	0.0	0.0	0.0	0.0	0.0	0.0	0.0	0.0	0.0	0.0	0.0	0.0
GLA-HC045_st	0.0	0.0	0.0	0.0	0.0	0.0	0.0	0.0	0.0	0.0	0.0	0.0	0.0	0.0	0.0008132001626400326	0.0	0.0	0.0	0.0	0.0	0.0	0.0	0.0	0.0	4.8e+10	0.0	0.0	0.0	0.0	0.0	0.0011456002291200457	0.02402250480450096	0.0015845003169000632	4.48e+11	0.0	0.0	0.0	0.0	0.0	0.0	0.0	0.0	0.0	0.0	0.0	0.0	0.0	0.0	0.0
GLA-HC046_st	0.0	0.0	0.0	0.0	0.0	0.0	0.0	0.0	0.0	0.003074701537350769	0.0	0.0	0.0	0.0	6.45e+10	0.0	0.0	0.0	0.0	0.0	0.0	0.0	0.0	0.0	0.0	0.0	0.0	0.0	0.0	0.0	0.010107105053552527	0.07485583742791871	0.0021695010847505424	2.03e+11	0.0012949006474503237	0.0	0.0	0.0	0.0	0.0	0.0	0.0	0.0	0.0	0.0	0.0	0.0	0.0	0.0
GLA-HC051_st	2.08e+11	0.0	0.0	0.0	0.0	0.0	0.0	0.0	0.0	5.5e+08	0.0	0.0	0.0	0.0	0.0	0.0	0.0	0.0	0.0	0.0	0.0	0.0	0.0	0.0	0.0	0.0	0.0	0.0	0.0	0.0	0.00012460004984001993	0.007217702887081155	0.000487300194920078	6.3e+10	0.006233402493360997	0.0	0.0	0.0	0.0	0.0	0.0	0.0	0.0	0.0	0.0	0.0	0.0	0.0	7.3e+09
GLA-HC052_st	0.0	0.0	0.0	0.0	0.0	0.0	0.0	0.0	0.0	3.1e-06	0.0	0.0	0.0003545	0.0	0.0	0.0	0.0	0.0	0.0	0.0	0.0	0.0	0.0	0.0	0.0	0.0	0.0	0.0	0.0	0.0	0.0	3.18e-05	0.0	2.45e-05	0.0	0.0	0.0	0.0	0.0	0.0	0.0	0.0	0.0	0.0	0.0	0.0	0.0	0.0	0.0
GLA-HC054_st	0.0	0.0	0.0	0.0	0.0	1.97e+11	0.0	0.0	0.0	0.0	0.0	0.0	0.004797501919000768	0.0	0.0	0.0	0.0	0.0	0.0	0.0	0.0	0.0	0.0	0.0	2.07e+10	0.0	0.0	0.0	0.0	0.0	0.0	0.00020970008388003354	2.63e+10	0.0006285002514001005	0.0	0.0	0.0	0.0	0.0	0.0	0.0	0.0	0.0	0.0	9.06e+09	0.0	0.0	0.0	0.0
GLA-HC057_st	0.0	0.0	0.0	0.0	0.0	1.38e+10	0.0	0.0	0.0	0.0	0.0	0.0	0.0	0.0	0.04691149530885048	0.0	0.0	0.0	0.0	0.0	0.0	0.0	0.0	0.0	0.00013559998644000135	0.0	0.0	0.0	0.0	0.0	0.0	0.009012199098780092	0.003165199683480032	0.000494499950550005	0.0	0.0	0.0	0.0	0.0	0.0	0.0	0.0	0.0	0.0	0.0	0.0	0.0	0.0	0.0
GLA-HC062_st	0.0012774002554800511	0.0	0.0	0.0	0.0	0.0	0.0	0.0	0.0	5.41e+10	0.0	0.0	0.0	0.0	0.0002515000503000101	0.0	0.0	0.0	0.0	0.0	0.0	0.0	0.0	0.0	0.0011397002279400457	0.0	0.0	0.0	0.0	0.0	4.07e+11	0.003525000705000141	0.007880501576100317	0.00015420003084000617	5.49e+09	0.0	0.0	0.0	0.0	0.0	0.0	0.0	0.0	0.0	0.0	0.0	0.0	0.0	0.0
GLA-HC069_st	0.0005061001518300456	0.0	0.0	0.0	0.0	0.0	0.0	0.0	0.0	1.81e+11	0.0	0.0	0.0	0.0	0.0022160006648001994	0.0	0.0	0.0	0.0	0.0	0.0	0.0	0.0	0.0	0.0	0.0	0.0	0.0	0.0	0.0	0.0	0.014109104232731273	0.00047910014373004316	4.55e+09	0.0	0.0014501004350301306	0.0	0.0	0.0	0.0	0.0	0.0	0.0	0.0	0.0	0.0	0.0	0.0	0.0
GLA-HC083_st	0.0	0.0	0.0	0.0	0.0	0.0	0.0013236003970801193	0.0	0.0	0.0	0.0	0.0	0.0	0.0	0.014754204426261328	0.0	0.0	0.0	0.0	0.0	0.0	0.0	3.48e+11	0.0	0.0	0.0	0.0	0.0	0.0	0.0	0.0	0.07202862160858649	3.8e+10	1.4e+11	0.0	0.0	0.0	0.0	5.11e+09	0.0	0.0	0.0	0.0	0.0	2.3e+10	0.0	0.0	0.0	0.0
GLA-HC088_st	1.89e+11	0.0	0.0	0.0	0.0	0.0	0.0	0.0	0.0	8.05001e+10	0.0	0.0	0.0	0.0	1.29e+11	0.0	0.0	0.0	0.0	0.0	0.0	0.0	0.0	0.0	0.0	0.0	0.0	0.0	0.0	0.0	0.0012284009827207862	0.005571604457283565	0.0011122008897607118	3.01e+11	0.0	1.74e+11	0.0	0.0	0.0	0.0	0.0	0.0	0.0	0.0	0.0	0.0	0.0	6e+07	0.0
GLA-HC093_st	0.0	0.00022909990836003663	0.0	0.0	0.0	2.4e+11	0.0	0.0	0.0	2.7e+09	0.0	0.0	0.0	0.0	0.0	0.0	0.0	0.0	0.0	0.0	0.0	0.0	0.0	0.0	2.94e+09	0.0	0.0	0.0	0.0	0.0	0.0	0.002653198938720424	0.00043949982420007027	1.78e+11	0.00010809995676001728	5.5e+10	0.0	0.0	0.0	0.0	0.0	0.0	0.0	0.0	0.0	0.0	0.0	0.0	0.0
GLA-HC094_st	0.002847699430460114	4.79e+11	0.0	0.0	0.0	0.0	6.36e+10	0.0	0.0	0.0033719993256001346	0.0	0.0	0.0	0.0	0.0	0.0	0.0	0.0	0.0	0.0	0.0	0.0	0.0	0.0	3.2e+09	0.0	0.0	0.0	0.0	0.0	0.0	0.0033379993324001334	0.001077599784480043	8.95e+10	0.002129499574100085	1.4e+10	0.0	0.0	3.17e+10	0.0	0.0	0.0	0.0	0.0	1.6e+09	0.06983128603374279	0.0	0.0	4.4e+09
GLA-HC096_st	0.000956100478050239	0.0	0.0	0.0	0.0	0.0	0.0	0.0	0.0	7.8e+08	0.0	0.0	0.0	0.0	0.00011460005730002865	0.0	0.0	0.0	0.0	0.0	0.0	0.0	0.0	0.0	0.0	0.0	0.0	0.0	0.0	0.0	0.0	0.032014516007258007	0.00823930411965206	4.01e+11	0.0028234014117007058	0.0	0.0	0.0	1.41e+11	0.0	0.0	0.0	0.0	0.0	0.0	0.0	0.0	0.0	0.0
GLA-HC097_st	0.010363095854761658	0.0	0.0	0.0	0.0	0.0	0.0	0.0	0.0	5e+06	0.0	0.0	0.0	0.0	3.96e+11	0.0	0.0	0.0	0.0	0.0	0.0	0.0	0.0	0.0	0.0001742999302800279	0.0	0.0	0.0	0.0	0.0	0.0	0.0	0.0023459990616003755	0.0	0.0	0.00017009993196002722	0.0	0.0	0.0	0.0	0.0	0.0	0.0	0.0	0.0	0.0	0.0	0.0	0.0
GLA-HC098_st	0.0	0.0	0.0	0.0	0.0	0.0	0.0	0.0	0.0	0.0065308013061602605	0.0	0.0	0.0	0.0	0.0	0.0	0.0	0.0	0.0	0.0	0.0	0.0	0.0	0.0	0.0	0.0	0.0	0.0	0.0	0.0	0.012165002433000486	0.14931242986248597	0.0002635000527000105	4.93e+11	0.0	9.38e+10	0.0	0.0	0.0	0.0	0.0	0.0	0.0	0.0	0.0	0.0	0.0	0.0	0.0
GLA-HC100_st	0.0062049993795000626	0.0	0.0	0.0	0.0	0.0	0.0	0.0	0.0	0.00398509960149004	0.0	0.0	0.0	0.0	0.0017468998253100175	0.0	0.0	0.0	0.0	0.0	3.3e+09	0.0	0.0	0.0	0.0	0.0	0.0	0.0	0.0	0.0	0.0	0.023932197606780236	0.0	0.00028489997151000284	0.0	0.0	0.0	0.0	0.0	0.0	0.0	0.0	0.0	0.0	0.0	0.14557468544253147	0.0	0.0	0.0
GLA-HC104_st	0.0	0.0	0.0	0.0	0.0	0.0007085000708500071	0.0	0.0	0.0	4.68e+10	0.0	0.0	0.009622300962230096	0.0	0.0002589000258900026	0.0	0.0	0.0	0.0	0.0	0.0	0.0	0.0	0.0	9.24e+10	0.0	0.0	0.0	0.0	0.0	0.0	0.014726801472680148	1.05e+11	9.63e+10	0.0	0.0001697000169700017	0.0	0.0	0.0	0.0	0.0	0.0	0.0	0.0	0.0	0.0	0.0	0.0	0.0
GLA-HC105_st	0.0	0.0	0.0	0.0	0.0	0.00017109993156002738	0.0	0.0	0.0	4.6e+09	0.0	0.0	0.0	0.0	0.0	0.0	0.0	0.0	0.0	0.0	0.0	0.0	0.0	0.0	1.19e+11	0.0	0.0	0.0	0.0	0.0	0.0	0.014539494184202327	0.004238598304560678	4.58e+10	0.0	5.9e+09	0.0	0.0	0.0	0.0	0.0	0.0	0.0	0.0	0.0	0.11982555206977917	0.0	0.0	0.0
GLA-HC106_st	0.006063	0.0	0.0	0.0	0.0	0.0	0.0	0.0	0.0	119000000000	0.0	0.0	0.0	0.0	0.0008451999999999999	0.0	0.0	0.0	0.0	0.0	0.0	0.0	0.0	0.0	8.2e-06	0.0	4.6e-06	0.0	0.0	0.0	0.0	0.018858299999999998	0.0013969000000000002	9.33e+10	0.0	0.0	0.0	0.0	0.0	0.0	0.0	0.0	0.0	0.0	0.0	0.0	0.0	0.0	0.0
GLA-HC108_st	0.010571403171420952	0.0	0.0	0.0	0.0	0.0	0.0	0.0	0.0	4.6e+10	0.0	0.0	0.011809703542911065	0.0	0.0	0.0	0.0	4.21e+11	0.0	0.0	0.0	0.0	0.0	0.0	7.23e+10	0.0	0.0	0.0	0.0	0.0	0.0	0.01497600449280135	0.004742001422600427	2.93e+11	0.0	0.0	0.0	0.0	0.0	0.0	0.0	0.0	0.0	0.0	4.1e+10	0.002803800841140253	0.0	0.0	0.0
GLA-HC109_st	0.012349699999999998	0.0	0.0	0.0	0.0	0.0	0.0	0.0	8.8e-06	0.0	0.0	0.0	0.0	0.0	0.0007386	0.0	0.0	0.0	0.0	0.0	0.0	0.0	0.0	0.0	0.0	0.0	0.0	0.0	0.0	0.0	0.0	0.1344264	0.0166269	0.0002031	0.0	0.0	0.0	0.0	1.22e-05	0.0	0.0	0.0	0.0	0.0	800000000	0.0	0.0	0.0	0.0
GLA-HC110_st	0.0	0.0	0.0	0.0	0.0	0.0	0.0	0.0	0.0	4.5e+09	0.0	0.0	0.0	0.0	0.00036999992600001476	0.0	0.0	0.0	0.0	0.0	0.0	0.0	0.0	0.0	9.86e+10	0.0	0.0	0.0	0.0	0.0	0.0	0.0	0.011529397694120461	9e+07	0.0	0.0	0.0	0.0	0.0	0.0	0.0	0.0	0.0	0.0	0.0	0.0	0.0	0.0	0.0
GLA-HC111_st	5.86e+10	3.31e+10	0.0	0.0	0.0	0.0	0.0	0.0	0.0	0.00044470004447000447	0.0	0.0	0.0	0.0	0.0	0.0	0.0	0.0	0.0	0.0	0.0	0.0	0.0	0.0	2.97e+11	0.0	0.0	0.0	0.0	0.0	0.0	0.01604360160436016	0.005473300547330055	6.48e+10	0.0	0.00014320001432000144	0.0	0.0	0.0	0.0	0.0	0.0	0.0	0.0	0.0	0.0	0.0	0.0	0.0
GLA-HC056-Sa-D	0.0	0.0	5.85e+11	0.0	0.0	0.0006447998065600579	0.0	0.0	0.0	0.0	0.0007877997636600709	0.0011206996637901008	0.0	0.0	0.0	0.0	0.0	0.0	0.0	0.0	5.66e+10	0.0	0.0	0.0	0.0	0.0	8.33e+09	0.0	0.0	0.0	0.0	0.0	0.0	0.015863995240801426	0.0	0.0	0.0	0.0	0.0020510993846701844	0.0	0.0	0.0	0.0	0.000978399706480088	0.008252897524130741	0.0	0.0	0.0	0.0
GLA-HC056-St-D	0.0	0.0	0.0	0.0	0.0	0.0	0.0	0.0	0.0	0.0	0.0	0.0	0.0	0.0	0.0015270995418701376	0.0	0.0	0.0	0.0	0.0	0.0	0.0	0.0	0.0	0.0	0.0	0.0	0.0	0.0	0.0	0.0	0.024287392713782188	5e+08	4.6e+09	0.0	0.0	0.0	0.0	0.0	0.0	0.0	0.0	0.0	0.0	8.6e+09	0.0	0.0	0.0	1.38e+11
GLA-HC059-Sa-D	0.0	0.0	7.25e+10	0.0	0.0	0.00041610020805010403	0.0	0.0	0.0	0.0	0.00011850005925002963	0.0008415004207502104	0.0	0.0	0.0	0.0	0.0	0.0	0.0	0.0	0.0002736001368000684	0.0	0.0	0.0	0.0	7.3e+10	0.0	0.0	0.0	0.0	0.0	0.0	0.0	0.07339043669521834	0.0	0.0	0.0	0.0	0.0007172003586001794	0.0001112000556000278	0.0	0.0	0.0	0.00012660006330003165	0.001207700603850302	0.0	0.0	0.0	0.0
GLA-HC059-St-D	0.0	0.0	0.0	0.0	0.0	0.0	0.0	0.0	0.0	0.00024779997522000245	0.0	0.0	0.014947098505290149	0.0	0.003399199660080034	0.0	0.0	0.0	0.0	0.0	0.0	0.0	0.0	0.0	6.24e+10	0.0	0.0	0.0	0.0	0.0	0.0	0.012286998771300121	0.0008825999117400089	0.0	0.0	6.04e+11	0.0	0.0	0.0	0.0	0.0	0.0	0.0	0.0	0.0	0.055386994461300555	0.0	0.0	0.0
GLA-HC060-Sa-D	0.0	0.0	0.0	0.0	0.0	0.0008349998330000334	0.0	0.0	0.0	0.0	0.001721599655680069	0.006033598793280241	0.0	0.0	0.0	0.0	0.0	0.0	0.0	0.0	0.0	0.0	0.0	0.0	0.0	0.0	0.0	0.0	0.0	0.0	0.0	0.0	0.0	0.04923169015366197	0.0	0.0	0.0	0.0	0.0	0.0	0.0	0.0	0.0	0.0	0.0	0.0	0.0	0.0	0.0
GLA-HC060-St-D	0.0	0.0	0.0	0.0	0.0	0.0	0.0	0.0	0.0	0.0	0.0	0.0	0.0	0.0	0.0	0.0	0.0	0.0	0.0	0.0	0.0	0.0	0.0	0.0	0.0	0.0	0.0	0.0	0.0	0.0	0.038677796132220395	0.04726929527307048	5.54e+11	8.17e+10	0.0	0.0	0.0	0.0	0.0	0.0	0.0	0.0	0.0	0.0	0.0	0.05097419490258051	0.0	0.0	8.05e+10
GLA-HC061-Sa-D	0.0	0.0	0.0	0.0	0.0	0.00025600005120001026	0.0	0.0	0.0	0.0	0.0019807003961400792	0.0013588002717600544	0.0	0.0	0.0	0.0	0.0	0.0	0.0	0.0	0.0005163001032600207	0.0	0.0	0.0	0.0	0.0	0.0	0.0	0.0	0.0	0.0	0.0	0.0	0.09779051955810392	0.0	0.0	0.0	0.0	0.00012910002582000517	0.0017872003574400715	0.0	0.0	0.0	0.0003718000743600149	0.00023040004608000924	0.0	0.0	0.0	0.0
GLA-HC061-St-D	0.0005257999474200053	0.0	0.0	0.0	0.0	0.0	0.0	0.0	0.0	4.6e+10	0.0	0.0	0.0	0.0	0.0	0.0	0.0	0.0	0.0	0.0	0.0	0.0	0.0	0.0	0.0	0.0	0.0	0.0	0.0	0.0	0.0	0.006262999373700062	0.0018259998174000184	1.72e+10	0.0	0.0	0.0	0.0	0.0	0.0	0.0	0.0	0.0	0.0	0.0	0.02808549719145028	0.0	0.0	0.0
GLA-HC072-Sa-D	0.0	0.0	0.006701801340360269	0.0	0.0	0.0042309008461801694	0.0	0.0	0.0	0.0	0.002699300539860108	0.0008321001664200334	0.0	0.0	0.0	0.0	0.0	0.0	0.0	0.0	0.0002073000414600083	0.0	0.0	0.0	0.0	0.00043800008760001754	0.0	0.0	0.0	0.0	0.0	0.0	0.0	0.007411201482240297	0.0	0.0	0.0	0.0	0.00016400003280000658	0.0	0.0	0.0	0.0	0.0024845004969001	0.0001375000275000055	0.0	0.0	0.0	0.0
GLA-HC072-St-D	3.9e+10	0.0	0.0	0.0	0.0	0.0	0.0	0.0	0.0	2.6e+10	0.0	0.0	0.0	0.0	0.0	0.0	0.0	0.0	0.0	0.0	0.0	0.0	0.0	0.0	1.9e+10	0.0	0.0	0.0	0.0	0.0	0.0	0.009060392751685799	0.0070526943578445135	1.9e+10	0.0017011986390410888	5.7e+10	0.0	0.0	0.0	0.0	0.0	0.0	0.0	0.0	0.0	0.0	1.9e+10	0.0	0.0
GLA-HC073-Sa-D	0.0	0.0	0.0	0.0	0.0	0.01612519516244145	0.0	0.0	0.0	0.0	0.015946295216111437	0.0007893997631800711	0.0	0.0	0.0	0.0	0.0	0.0	0.0	0.0	0.0	0.0	0.0	0.0	0.0	0.0	0.0	0.0	0.0	0.0	0.0	0.0	0.0	0.0043274987017503895	0.0	0.0	0.0	0.0	0.00040889987733003686	0.0	0.0	0.0	0.0	0.0	0.005182798445160466	0.0	0.0	0.0	0.0
GLA-HC073-St-D	0.004892600978520195	0.0	0.0	0.0	0.0	8.58e+10	0.0	0.0	0.0	2.81e+11	0.0	0.0	0.0	0.0	0.00022780004556000912	0.0	0.0	0.0	0.0	0.0	0.0	0.0	0.0	0.0	0.0013012002602400521	0.0	0.0	0.0	0.0	0.0	0.0011684002336800467	0.01131430226286045	0.012303802460760491	0.0	0.005398001079600215	0.0	0.0	0.0	0.0	0.0	0.0	0.0	0.0	0.0	0.00011360002272000454	0.0	0.0	0.0	0.0
GLA-HC074-St-D	1.03e+11	0.0	0.0	0.0	0.0	0.0	0.00299850059970012	0.0	0.0	8.2e+09	0.0	0.0	0.0	0.0	0.0016327003265400653	0.0	0.0	0.0	0.0	0.0	0.0	0.0	0.0	0.0	0.0	0.0	0.0	0.0	0.0	0.0	0.0	0.03927790785558157	0.0032556006511201305	0.0	3.3e+09	0.0	0.0	0.0	6.48e+09	0.0	0.0	0.0	0.0	0.0	0.0	0.0	0.0	0.0	3.1e+09
GLA-HC087-St-D	0.005828998251300524	0.0	0.0	0.0	0.0	0.0	0.0	0.0	0.0	4.53e+11	0.0	0.0	0.0	0.0	0.0006509998047000586	0.0	0.0	0.0	0.0	0.0	0.0	0.0	0.0	0.0	1.92e+11	0.0	0.0	0.0	0.0	0.0	0.013004996098501169	0.03236589029023291	0.0052435984269204716	0.00012399996280001115	0.0	0.00019759994072001777	0.0	0.0	0.0	0.0	0.0	0.0	0.0	0.0	0.0	0.0	0.0	0.0	0.0
GLA-HC089-Sa-D	0.0	0.0	0.00014790010353007244	0.0	0.0	0.00034680024276016996	0.0	0.0	0.0	0.0	0.00031610022127015485	0.0026037018225912754	0.0	0.0	0.0	0.0	0.0	0.0	0.0	0.0	0.0009629006740304718	0.0	0.0	0.0	0.0	0.000169400118580083	0.0	0.0	0.0	0.0	0.0	0.0	0.0	0.10256737179716024	0.0	0.0	0.0	0.0	9.67001e+10	0.0005193003635102544	0.0	0.0	0.0	0.0003212002248401574	8.21001e+10	0.0	0.0	0.0	0.0
GLA-HC089-St-D	0.0023364992990502105	0.0	0.0	0.0	0.0	0.0	0.0	0.0	0.0	3.48e+11	0.0	0.0	0.0	0.0	0.0	0.0	0.0	0.0	0.0	0.0	0.0	0.0	0.0	0.0	0.0	0.0	0.0	0.0	0.0	0.0	0.005839298248210526	0.0	0.0027897991630602514	0.0	3.7e+09	0.0001308999607300118	0.0	0.0	0.0	0.0	0.0	0.0	0.0	0.0	0.0	0.0	0.0	0.0	0.0
GLA-HC091-Sa-D	0.0	0.0	0.00028379980134013905	0.0	0.0	0.0014601989778607158	0.0	0.0	0.0	0.0	0.0010047992966404923	0.0003247997726401592	0.0	0.0	0.0	0.0	0.0	0.0	0.0	0.0	0.0014576989796107145	0.0	0.0	0.0	0.0	2.84e+11	0.0	0.0	0.0	0.0	0.0	0.0	0.0	0.10709172503579248	0.0	0.0	0.0	0.0	0.0006983995111203423	0.0010765992463805277	0.0	0.0	0.0	0.0003204997756501571	0.0004817996627402361	0.0	0.0	0.0	0.0
GLA-HC091-St-D	0.0	0.0	0.0	0.0	0.0	0.0	0.0	0.0	0.0	0.0017691008845504425	0.0	0.0	0.0018700009350004676	0.0	0.0	0.0	0.0	0.0	0.0	0.0	0.0	0.0	0.0	0.0	0.0	0.0	0.0	0.0	0.0	0.0	0.0	0.0002594001297000649	0.0	7.1e+10	0.0003835001917500959	0.0	0.0	0.0	0.0	0.0	0.0	0.0	0.0	0.0	0.0	0.0	0.0	0.0	0.0
[truncated: 804 more columns]

## Sheet: a. matched the prtC
Matches of the prtC genes to the closest homologs in UniProt database for structure prediction
Cohort species	Best Uniprot hit	Sequence identity	Alignment score
Veillonella parvula	Veillonella sp. HPA0037	94.4%	2105
Veillonella atypica		99.8%	2196
Veillonella dispar		94.4%	2096
Streptococcus salivarius	Streptococcus thermophillus (strain ATCC BAA-250 / LMG 18311)	98.4%	2256
Streptococcus parasanguinis		94.2%	2137
Megasphaera micronuciformis	Megasphaera micronuciformis F0359	0.993	2146

## Sheet: repilcation cohorts
		Disease	N stool MGX
	IBD-HMP2	IBD	1338
	QinN-cirrhosis	ACLD	237
	CLD-sole2021	ACLD	178
	500FG	Healthy	471
	LifeLinesDEEP	Healthy	1473

## Sheet: cirrhosis prediction
Summary of cirrhosis prediction based on prtC genes
cohort	comparison	auPR	auROC	Sensitivity	Specificity	TP	FP	TN	FN
KCH	Ctrl vs. cirrhosis	0.9	0.84	66.7%	88.7%	54	7	55	27
KCH	Ctrl vs. AD	0.93	0.88	78.3%	88.7%	36	7	55	10
QinN_2014	Healthy vs. cirrhosis	0.93	0.93	75.6%	94.7%	93	6	108	30
500FG	Only healthy	NA	NA	NA	1	0	0	471	0
LifelinesDeep	Only healthy	NA	NA	NA	0.926	0	109	1364	0
The cohort CLD _Sole2021 does not include healthy controls. The sensitivity is 21%, 75%, 43% and 44% for Compensated, Decompensated, AD and ACLF groups, respectively. Note, that this cohort used ion proton sequencing, while the other cohorts used Illumina sequencing.
