# Supplementary material for: Microbial collagenase activity is linked to oral–gut translocation in advanced chronic liver disease
Source: Nat Microbiol. 2025 Dec 29;11(1):211–27. doi: 10.1038/s41564-025-02223-0 (PMC12768972; doi:10.1038/s41564-025-02223-0)
Supplement: Supplementary file 5 — Measurements from CCl₄ mouse experiments. [file 41564_2025_2223_MOESM5_ESM.xlsx]

## Sheet: raw data
		Sirius Red	Albumin (ng/mg colon content)
CCL4 6w	10611	1.13467	1.21266	cage 1
	10612	1.029	0.924589
	10613	0.491143	0.892743
	10620	1.31017	1.49783	cage 2
	10622	0.737875	1.065
	10623	0.850167	1.36899
	10624	1.10017	1.24016
CCL4 6w+V/S	10627	2.6465	1.41676	cage 3
	10628	1.23175	1.31688
	10629	1.43488	1.49493
	10630	0.859	1.25464	cage 4
	10633	1.38037
	10634	1.91733	1.14896
	10637	1.05822	1.48335	cage 5
	10639	1.885	1.42256
Controls Untreated	10497		0.801546	cage 6
	10498		0.954989
	10499		0.850763
	10500		0.97815
