# Supplementary material for: Microbial collagenase activity is linked to oral–gut translocation in advanced chronic liver disease
Source: Nat Microbiol. 2025 Dec 29;11(1):211–27. doi: 10.1038/s41564-025-02223-0 (PMC12768972; doi:10.1038/s41564-025-02223-0)
Supplement: Supplementary file 6 — Statistical source data. [file 41564_2025_2223_MOESM6_ESM.xlsx]

## Sheet: figure 1b
disease_state	n	min_raw	min_boxplot	q1	median	q3	max_boxplot	max_raw	iqr	p5	p10	p25	p50	p75	p90	p95
Ctrl:HC	49	0.0001	0.0001	0.00228	0.00486	0.00952	0.0201	0.0293	0.00724	0.000472	0.000924	0.00228	0.00486	0.00952	0.0194	0.0236
cACLD	19	0.00274	0.00274	0.00945	0.0171	0.0798	0.104	0.985	0.0703	0.00348	0.00528	0.00945	0.0171	0.0798	0.556	0.911
AD	35	0.00217	0.00217	0.0281	0.0635	0.132	0.178	0.947	0.104	0.00363	0.00686	0.0281	0.0635	0.132	0.465	0.898
ACLF	7	0.018	0.018	0.0685	0.123	0.149	0.149	0.376	0.0809	0.0231	0.0282	0.0685	0.123	0.149	0.24	0.308
Ctrl:Septic	4	0.0093	0.0093	0.03	0.0936	0.355	0.15	0.971	0.325	0.0134	0.0176	0.03	0.0936	0.355	0.724	0.848
group1	group2	n1	n2	p	p.adj	p.adj.signif
Ctrl:HC	cACLD	49	19	7.72e-06	3e-05	***
Ctrl:HC	AD	49	35	3.95e-12	2e-11	***
Ctrl:HC	ACLF	49	7	2.59e-07	1e-06	***
Ctrl:HC	Ctrl:Septic	49	4	0.001	0.004	**
cACLD	AD	19	35	0.107	0.1	ns
cACLD	ACLF	19	7	0.063	0.1	ns

## Sheet: figure 1c
disease_state	n	min_raw	min_boxplot	q1	median	q3	max_boxplot	max_raw	iqr	p5	p10	p25	p50	p75	p90	p95
Ctrl:HC	49	0	0	0	1	1	2	5	1	0	0	0	1	1	3	3.6
cACLD	19	0	0	2	5	11	18	43	9	0	0	2	5	11	20.8	33.1
AD	35	0	0	4	7	10.5	19	39	6.5	0.7	1.4	4	7	10.5	18.6	21.9
ACLF	7	2	2	4	8	9.5	10	21	5.5	2.3	2.6	4	8	9.5	14.4	17.7
Ctrl:Septic	4	4	4	4.75	13	27	45	45	22.2	4.15	4.3	4.75	13	27	37.8	41.4
group1	group2	n1	n2	p	p.adj	p.adj.signif
Ctrl:HC	cACLD	49	19	6.68e-05	0.0003	***
Ctrl:HC	AD	49	35	1.17e-10	7e-10	***
Ctrl:HC	ACLF	49	7	6.49e-05	0.0003	***
Ctrl:HC	Ctrl:Septic	49	4	0.000875	0.003	**
cACLD	AD	19	35	0.355	0.7	ns
cACLD	ACLF	19	7	0.622	0.7	ns
