# Supplementary material for: Microbial collagenase activity is linked to oral–gut translocation in advanced chronic liver disease
Source: Nat Microbiol. 2025 Dec 29;11(1):211–27. doi: 10.1038/s41564-025-02223-0 (PMC12768972; doi:10.1038/s41564-025-02223-0)
Supplement: Supplementary file 7 — Statistical source data. [file 41564_2025_2223_MOESM7_ESM.xlsx]

## Sheet: figure 2c
disease_state	n	min_raw	min_boxplot	q1	median	q3	max_boxplot	max_raw	iqr	p5	p10	p25	p50	p75	p90	p95
Ctrl:HC	51	0	0	0.000893	0.00211	0.00551	0.0106	0.0212	0.00461	7.7e-05	0.000301	0.000893	0.00211	0.00551	0.0106	0.0171
cACLD	25	0.000186	0.000186	0.00102	0.00478	0.0291	0.0707	0.0913	0.0281	0.000208	0.000252	0.00102	0.00478	0.0291	0.0621	0.0692
AD	46	4.06e-05	4.06e-05	0.00695	0.0298	0.108	0.239	0.832	0.101	0.000355	0.00149	0.00695	0.0298	0.108	0.158	0.228
ACLF	10	1.23e-05	1.23e-05	0.00273	0.0333	0.0926	0.143	0.384	0.0899	0.000384	0.000756	0.00273	0.0333	0.0926	0.168	0.276
Ctrl:Septic	11	0.000125	0.000125	0.000348	0.000627	0.00298	0.00544	0.00825	0.00263	0.000154	0.000183	0.000348	0.000627	0.00298	0.00544	0.00684
group1	group2	n1	n2	p	p.adj	p.adj.signif
Ctrl:HC	cACLD	51	25	0.106	0.3	ns
Ctrl:HC	AD	51	46	7.02e-09	4e-08	***
Ctrl:HC	ACLF	51	10	0.018	0.07	ns
Ctrl:HC	Ctrl:Septic	51	11	0.126	0.3	ns
cACLD	AD	25	46	0.003	0.01	*
cACLD	ACLF	25	10	0.174	0.3	ns

## Sheet: figure 2d
disease_state	n	min_raw	min_boxplot	q1	median	q3	max_boxplot	max_raw	iqr	p5	p10	p25	p50	p75	p90	p95
HC	8	59700	59700	729000	2730000	20300000	43100000	71600000	19600000	74200	88600	729000	2730000	20300000	51600000	61600000
AD	24	29900	29900	224000000	412000000	745000000	866000000	3430000000	521000000	1060000	17800000	224000000	412000000	745000000	866000000	1590000000

## Sheet: figure 2f
disease_state	n	min_raw	min_boxplot	q1	median	q3	max_boxplot	max_raw	iqr	p5	p10	p25	p50	p75	p90	p95
HC	8	2410000	2410000	39800000	83800000	197000000	244000000	749000000	158000000	8070000	13700000	39800000	83800000	197000000	396000000	572000000
AD	24	11300	11300	408000000	824000000	2190000000	4050000000	5930000000	1780000000	4560000	27200000	408000000	824000000	2190000000	3700000000	4020000000

## Sheet: CFU - MS055 nifJ - ct and STD
CFU/ml	Set A, B, C			Ct values and STD
	MS055
				2 ul Template DNA + 8 ul Mix (total volume = 10 ul)
Ct values		nifJ	oMS031 and oMS032
MS055	Set A		OD600 for 10-0 = 0.14						MS055	Set B		OD600 for 10-0 = 0.14						MS055	Set C		OD600 for 10-0 = 0.14						Negative control
Experiment: 080224 nifJ CFU prim and 16S repeats Selected Filter: SYBR Green I / HRM Dye (483-533)									Experiment: 080224 nifJ CFU prim and 16S repeats Selected Filter: SYBR Green I / HRM Dye (483-533)									Experiment: 080224 nifJ CFU prim and 16S repeats Selected Filter: SYBR Green I / HRM Dye (483-533)									Experiment: 080224 nifJ CFU prim and 16S repeats Selected Filter: SYBR Green I / HRM Dye (483-533)
Include	Color	Pos	Name	Cp	Concentration	Standard	Status		Include	Color	Pos	Name	Cp	Concentration	Standard	Status		Include	Color	Pos	Name	Cp	Concentration	Standard	Status		Include	Color	Pos	Name	Cp	Concentration	Standard	Status
TRUE	255	A1	Sample 1	9.46	10-0	0			TRUE	255	D1	Sample 73	9.18	10-0	0			TRUE	255	G1	Sample 145	10.3	10-0	0			TRUE	255	A12	Sample 12	35		0	> - Late Cp call (last five cycles) has higher uncertainty
TRUE	255	A2	Sample 2	16.54	10-1	0			TRUE	255	D2	Sample 74	15.65	10-1	0			TRUE	255	G2	Sample 146	15.84	10-1	0			TRUE	65280	B12	Sample 12			0
TRUE	255	A3	Sample 3	24.68	10-2	0			TRUE	255	D3	Sample 75	23.52	10-2	0			TRUE	255	G3	Sample 147	28.97	10-2	0			TRUE	255	C12	Sample 12	34.22		0
TRUE	255	A4	Sample 4	24.3	10-3	0			TRUE	255	D4	Sample 76	24.85	10-3	0			TRUE	255	G4	Sample 148	28.55	10-3	0
TRUE	255	A5	Sample 5	28.82	10-4	0			TRUE	255	D5	Sample 77	26.99	10-4	0			TRUE	255	G5	Sample 149	30.33	10-4	0
TRUE	255	A6	Sample 6	32.39	10-5	0			TRUE	255	D6	Sample 78	31.42	10-5	0			TRUE	255	G6	Sample 150	32.81	10-5	0
TRUE	255	A7	Sample 7	35	10-6	0	> - Late Cp call (last five cycles) has higher uncertainty		TRUE	255	D7	Sample 79	33.12	10-6	0			TRUE	65280	G7	Sample 151		10-6	0
TRUE	255	A8	Sample 8	35	10-7	0	> - Late Cp call (last five cycles) has higher uncertainty		TRUE	255	D8	Sample 80	33.68	10-7	0			TRUE	65280	G8	Sample 152		10-7	0
TRUE	65280	A9	Sample 9		10-8	0			TRUE	65280	D9	Sample 81		10-8	0			TRUE	65280	G9	Sample 153		10-8	0
TRUE	65280	A10	Sample 10		10-9	0			TRUE	255	D10	Sample 82	31.64	10-9	0			TRUE	65280	G10	Sample 154		10-9	0
TRUE	255	B1	Sample 1	9.2	10-0	0			TRUE	255	E1	Sample 73	9.27	10-0	0			TRUE	255	H1	Sample 145	16	10-0	0
TRUE	255	B2	Sample 2	15.79	10-1	0			TRUE	255	E2	Sample 74	15.8	10-1	0			TRUE	255	H2	Sample 146	15.85	10-1	0
TRUE	255	B3	Sample 3	24.82	10-2	0			TRUE	255	E3	Sample 75	23.58	10-2	0			TRUE	255	H3	Sample 147	29.44	10-2	0
TRUE	255	B4	Sample 4	23.96	10-3	0			TRUE	255	E4	Sample 76	25.03	10-3	0			TRUE	255	H4	Sample 148	27.99	10-3	0
TRUE	255	B5	Sample 5	29.33	10-4	0			TRUE	255	E5	Sample 77	26.68	10-4	0			TRUE	255	H5	Sample 149	29.79	10-4	0
TRUE	255	B6	Sample 6	31.58	10-5	0			TRUE	255	E6	Sample 78	31.23	10-5	0			TRUE	255	H6	Sample 150	33.8	10-5	0
TRUE	255	B7	Sample 7	33.33	10-6	0			TRUE	255	E7	Sample 79	35	10-6	0	> - Late Cp call (last five cycles) has higher uncertainty		TRUE	65280	H7	Sample 151		10-6	0
TRUE	65280	B8	Sample 8		10-7	0			TRUE	255	E8	Sample 80	31.65	10-7	0			TRUE	255	H8	Sample 152	35	10-7	0	> - Late Cp call (last five cycles) has higher uncertainty
TRUE	255	B9	Sample 9	35	10-8	0	> - Late Cp call (last five cycles) has higher uncertainty		TRUE	16711680	E9	Sample 81	35	10-8	0	?, > - Detector Call uncertain, Late Cp call (last five cycles) has higher uncertainty		TRUE	255	H9	Sample 153	35	10-8	0	> - Late Cp call (last five cycles) has higher uncertainty
TRUE	65280	B10	Sample 10		10-9	0			TRUE	255	E10	Sample 82	34.18	10-9	0			TRUE	65280	H10	Sample 154		10-9	0
TRUE	255	C1	Sample 1	9.27	10-0	0			TRUE	255	F1	Sample 73	9.27	10-0	0			TRUE	255	I1	Sample 145	29	10-0	0
TRUE	255	C2	Sample 2	15.7	10-1	0			TRUE	255	F2	Sample 74	15.82	10-1	0			TRUE	255	I2	Sample 146	15.92	10-1	0
TRUE	255	C3	Sample 3	25.14	10-2	0			TRUE	255	F3	Sample 75	23.51	10-2	0			TRUE	255	I3	Sample 147	29.58	10-2	0
TRUE	255	C4	Sample 4	24.11	10-3	0			TRUE	255	F4	Sample 76	25.06	10-3	0			TRUE	255	I4	Sample 148	28.46	10-3	0
TRUE	255	C5	Sample 5	29.44	10-4	0			TRUE	255	F5	Sample 77	26.52	10-4	0			TRUE	255	I5	Sample 149	28.9	10-4	0
TRUE	255	C6	Sample 6	31.16	10-5	0			TRUE	255	F6	Sample 78	29.72	10-5	0			TRUE	255	I6	Sample 150	33.2	10-5	0
TRUE	255	C7	Sample 7	33.07	10-6	0			TRUE	255	F7	Sample 79	32.85	10-6	0			TRUE	65280	I7	Sample 151		10-6	0
TRUE	255	C8	Sample 8	35	10-7	0	> - Late Cp call (last five cycles) has higher uncertainty		TRUE	255	F8	Sample 80	33.38	10-7	0			TRUE	255	I8	Sample 152	35	10-7	0	> - Late Cp call (last five cycles) has higher uncertainty
TRUE	65280	C9	Sample 9		10-8	0			TRUE	65280	F9	Sample 81		10-8	0			TRUE	255	I9	Sample 153	35	10-8	0	> - Late Cp call (last five cycles) has higher uncertainty
TRUE	65280	C10	Sample 10		10-9	0			TRUE	255	F10	Sample 82	33.45	10-9	0			TRUE	65280	I10	Sample 154		10-9	0
STD values
MS055	Set A								MS055	Set B								MS055	Set C								Negative control
Experiment: 080224 nifJ CFU prim and 16S repeats Active filter: SYBR Green I / HRM Dye (483-533)									Experiment: 080224 nifJ CFU prim and 16S repeats Active filter: SYBR Green I / HRM Dye (483-533)									Experiment: 080224 nifJ CFU prim and 16S repeats Active filter: SYBR Green I / HRM Dye (483-533)									Experiment: 080224 nifJ CFU prim and 16S repeats Active filter: SYBR Green I / HRM Dye (483-533)
Samples	MeanCp	STD Cp	Mean conc	STD conc					Samples	MeanCp	STD Cp	Mean conc	STD conc					Samples	MeanCp	STD Cp	Mean conc	STD conc					Samples	MeanCp	STD Cp	Mean conc	STD conc
A1, B1, C1	9.30995	0.134572	10-0						D1, E1, F1	9.23961	0.0512551	10-0						G1, H1, I1	18.4367	9.58419	10-0						A12, B12, C12	34.6124	0.548126	0	0
A2, B2, C2	16.0081	0.459854	10-1						D2, E2, F2	15.7572	0.0913234	10-1						G2, H2, I2	15.8714	0.0436563	10-1
A3, B3, C3	24.8799	0.238692	10-2						D3, E3, F3	23.5348	0.034945	10-2						G3, H3, I3	29.3299	0.318484	10-2
A4, B4, C4	24.1223	0.168354	10-3						D4, E4, F4	24.9818	0.115078	10-3						G4, H4, I4	28.3351	0.301197	10-3
A5, B5, C5	29.1969	0.33059	10-4						D5, E5, F5	26.73	0.238658	10-4						G5, H5, I5	29.6719	0.724341	10-4
A6, B6, C6	31.7093	0.627145	10-5						D6, E6, F6	30.7911	0.932192	10-5						G6, H6, I6	33.2687	0.50323	10-5
A7, B7, C7	33.8009	1.04686	10-6						D7, E7, F7	33.6561	1.17159	10-6						G7, H7, I7	0	0	10-6
A8, B8, C8	35	0	10-7						D8, E8, F8	32.9034	1.09224	10-7						G8, H8, I8	35	0	10-7
A9, B9, C9	35	0	10-8						D9, E9, F9	35	0	10-8						G9, H9, I9	35	0	10-8
A10, B10, C10	0	0	10-9						D10, E10, F10	33.0881	1.30893	10-9						G10, H10, I10	0	0	10-9
		OD600
	Set A	0.14
	Set B	0.14
	Set C	0.14
MS055	SetA,B,C
	Average	STDEV
10-0	12.3288	5.28976
10-1	15.8789	0.125634
10-2	25.9149	3.03301
10-3	25.8131	2.22603
10-4	28.5329	1.57938
10-5	31.923	1.25255
10-6	22.4857	19.4733
10-7	34.3011	1.21048
10-8	35	0
10-9	11.0294	19.1034

## Sheet: stool qPCR
Sample	Dilution	oMSo29 & oMSo30 V9 16S		oMSo31 & oMSo32 nifJ
		average	SD	average	SD
GLA HC 48	5 ng 1:2	9.83333	0.240069	29.41	0.28688
GLA HC 65	5 ng 1:2	9.35667	0.220303	35	0
GLA 213	5 ng 1:2	7.48	0.01	17.9933	0.122202
GLA 179	5 ng 1:2	8.55	0.043589	25.4133	0.10504
GLA 212	5 ng 1:2	8.57667	0.0321455	12.7633	0.4389
GLA 262	5 ng 1:2	9.95333	0.0503322	15.5533	0.0208167
GLA 429	5 ng 1:2	9.60667	0.0723418	35	0
GLA 259	5 ng 1:2	9.14	0	17.4633	0.135031
GLA 440	5 ng 1:2	8.12	0.459239	19.6633	0.109697
GLA HC 61	5 ng 1:2	7.74	0.0141421	21.645	0.205061
GLA HC 51	10 ng 1:2	7.54333	0.0305505	25.4	0.137477
GLA 177	5 ng 1:2	9.11667	0.0737111	16.93	1.13583
GLA 438	5 ng 1:2	11.5833	0.0680686	17.13	0.370405
GLA 357	5 ng 1:2	8.73	0.0707107	15.655	1.6617
GLA 245	5 ng 1:2	8.065	0.0777817	17.1367	0.023094
GLA 310	5 ng 1:2	11	0.043589	16.9967	0.011547
GLA 234	5 ng 1:2	11.7333	0.109697	16.0067	0.0305505
GLA 189	5 ng 1:2	8.14	0	16.9233	0.0378594
GLA 210	5 ng 1:2	10.04	0	21.6133	0.051316
GLA 214	5 ng 1:2	8.995	0.106066	17.68	0.0458258
GLA 209	5 ng 1:2	8.04333	0.0929157	15.88	0.121655
GLA 222	5 ng 1:2	11.28	0.0360555	15.5567	0.0404145
GLA 218	5 ng 1:2	11.96	0.01	20.6233	0.0208167
GLA 227	5 ng 1:2	7.60333	0.0288675	16.6967	0.0503322
GLA 248	5 ng 1:2	7.26	0.121244	14.165	0.106066
GLA-HC056	5 ng 1:2	8.26667	0.138684	22.5467	0.0404145
GLA-HC059	5 ng 1:2	8.65333	0.083865	30.1333	0.375544
GLA-HC060	5 ng 1:2	8.10333	0.0152753	27.1467	0.145717
GLA-HC061	5 ng 1:2	7.28667	0.080829	20.11	0.052915
GLA-HC072	5 ng 1:2	9.22333	0.0503322	26.7233	0.0288675
GLA-HC073	5 ng 1:2	9.09	0.0264575	26.7933	0.0057735
GLA-HC074	5 ng 1:2	7.77667	0.0305505	21.6367	0.0152753
GLA-HC087	5 ng 1:2	8.12	0.0707107	26.0133	0.10116
GLA-HC089	5 ng 1:2	7.83	0.0141421	25.7233	0.0493288
GLA-HC091	5 ng 1:2	8.31667	0.0986577	23.75	0.0793725
GLA-203	5 ng 1:2	8.84333	0.0550757	16.3633	0.0493288
GLA-209	5 ng 1:2	10.9	0.06245	19.4367	0.104083
GLA-210	5 ng 1:2	9.075	0.0494975	20.8567	0.0472582
GLA-220	5 ng 1:2	8.74	0.0173205	12.3133	0.109697
GLA-250	5 ng 1:2	17.4467	0.126623	22.7633	0.0757188
GLA-401	5 ng 1:2	9.23333	0.051316	23.2	0.043589
GLA-482	5 ng 1:2	8.225	0.0636396	14.5467	0.0723418
GLA-514	5 ng 1:2	9.09	0.0519615	17.16	0.0608276
GLA-537	5 ng 1:2	11.08	0.072111	22.0933	0.152753
GLA-550A	5 ng 1:2	19.5733	0.0404145	26.5367	0.196044
GLA 188	5 ng 1:2	8.36	0.19	17.45	0.12
GLA HC 85	5 ng 1:2	8.5	0.0282843	27.7933	0.080829
GLA HC 77	5 ng 1:2	8.03	0.034641	20.6133	0.0896289
GLA HC 59	5 ng 1:2	9.21667	0.193477	33.9333	1.84752
GLA HC 44	5 ng 1:2	8.105	0.00707107	24.1133	0.085049
GLA 191	5 ng 1:2	7.99667	0.0814453	15.8033	0.0208167
GLA 201	5 ng 1:2	17.46	0.01	35	0
GLA 174	5 ng 1:2	35	0	35	0
