# Supplementary material for: Microbial collagenase activity is linked to oral–gut translocation in advanced chronic liver disease
Source: Nat Microbiol. 2025 Dec 29;11(1):211–27. doi: 10.1038/s41564-025-02223-0 (PMC12768972; doi:10.1038/s41564-025-02223-0)
Supplement: Supplementary file 8 — Statistical source data. [file 41564_2025_2223_MOESM8_ESM.xlsx]

## Sheet: figure 3a
feature	species	p_val	p_adj	partial_corr	stars
FABP2 (Plasma)	Haemophilus parainfluenzae	0.656	0.656	0.0416
FABP2 (Plasma)	Rothia mucilaginosa	0.0163	0.021	0.222	**
FABP2 (Plasma)	Veillonella dispar	0.00688	0.0103	0.249	**
FABP2 (Plasma)	Streptococcus parasanguinis	0.00135	0.00404	0.293	***
FABP2 (Plasma)	Veillonella infantium	0.00673	0.0103	0.249	**
FABP2 (Plasma)	Veillonella atypica	0.000192	0.000866	0.338	***
FABP2 (Plasma)	Megasphaera micronuciformis	0.0256	0.0287	0.206	**
FABP2 (Plasma)	Streptococcus salivarius	1.75e-05	0.000158	0.386	***
FABP2 (Plasma)	Veillonella parvula	0.0052	0.0103	0.257	**

## Sheet: figure 3b
FG	pval	partial_correlation	qval
PF11694	0.0655	0.18	0.0655
PF02381:::PF02381	0.0227	0.221	0.0231
PF01435	0.0139	0.238	0.0145
PF13353	0.0101	0.249	0.0107
PF01138:::PF03725:::PF03726:::PF01138:::PF03725:::PF00013:::PF00575	0.00721	0.26	0.00781
PF02541	0.00712	0.26	0.00781
PF00582	0.00702	0.26	0.00781
PF01479:::PF01728	0.00647	0.263	0.00748
PF01497	0.00533	0.269	0.0063
PF04551	0.00525	0.269	0.0063
PF03180	0.00515	0.27	0.0063
PF00009:::PF03144:::PF16658	0.00473	0.272	0.006
PF10298:::PF14527:::PF02650	0.0045	0.274	0.00585
PF01205:::PF09186	0.00355	0.281	0.00473
PF02482:::PF16321	0.00303	0.285	0.00415
PF00206:::PF10415	0.00301	0.285	0.00415
PF00118	0.00264	0.289	0.00382
PF00857	0.00262	0.289	0.00382
PF05525	0.00254	0.29	0.00382
PF04093	0.00251	0.291	0.00382
PF01967	0.00194	0.298	0.00316
PF02576:::PF17384	0.00177	0.3	0.00296
PF00171	0.00175	0.301	0.00296
PF00929	0.00174	0.301	0.00296
PF01208	0.0016	0.303	0.00296
PF00496	0.00158	0.303	0.00296
PF03668	0.00154	0.304	0.00296
PF00293	0.00149	0.305	0.00296
PF00587:::PF04073:::PF03129	0.00149	0.305	0.00296
PF00210	0.00146	0.305	0.00296
PF20730:::PF04239	0.00136	0.307	0.00296
PF01252	0.0013	0.308	0.00296
PF07977	0.00127	0.309	0.00296
PF01625:::PF01641	0.00126	0.309	0.00296
PF01168:::PF00842	0.00124	0.31	0.00296
PF02223	0.00119	0.311	0.00296
PF00359	0.00115	0.312	0.00296
PF00871	0.00102	0.315	0.00296
PF08274:::PF03831	0.000966	0.316	0.00296
PF03807:::PF14748	0.000932	0.317	0.00296
PF00359:::PF02302:::PF02378	0.000927	0.317	0.00296
PF01726:::PF00717	0.000886	0.318	0.00296
PF00324	0.000852	0.319	0.00296
PF01985	0.000756	0.322	0.00296
PF01029:::PF01189	0.000725	0.323	0.00296
PF00763:::PF02882	0.000628	0.327	0.00296
PF02934:::PF02637	0.00055	0.33	0.00296
PF01425	0.000549	0.33	0.00296
PF00268	0.000527	0.331	0.00296
PF01136:::PF16325	0.000371	0.339	0.00296
PF13672	0.000354	0.341	0.00296
PF02073	0.000156	0.359	0.00296

## Sheet: figure 3c 
time	disease_group	N	value	se	ci
5	HC	10	25.6	5.83	13.2
5	cirrhosis	10	41.3	4.32	9.77
120	HC	10	36.2	5.61	12.7
120	cirrhosis	10	52.9	7.21	16.3
240	HC	10	39.1	5.61	12.7
240	cirrhosis	10	54	7.14	16.1
time	group1	group2	n1	n2	p
5	HC	cirrhosis	10	10	0.0224
120	HC	cirrhosis	10	10	0.0431
240	HC	cirrhosis	10	10	0.0597
		one-sided t-test

## Sheet: figure 3d
disease_state	n	min_raw	min_boxplot	q1	median	q3	max_boxplot	max_raw	iqr	p5	p10	p25	p50	p75	p90	p95
Ctrl:HC	51	0	0	0.0253	0.082	0.263	0.516	1.79	0.238	0	0	0.0253	0.082	0.263	0.46	1.05
cACLD	25	0	0	0.114	0.195	2.76	3.7	15.4	2.65	0.0542	0.0612	0.114	0.195	2.76	8.71	10.7
AD	46	0	0	1.02	4.47	17.5	32.4	436	16.4	0.0298	0.0608	1.02	4.47	17.5	38	45.7
ACLF	10	0	0	0.507	2.65	18.8	27.6	96.1	18.3	0.127	0.254	0.507	2.65	18.8	34.5	65.3
Ctrl:Septic	11	0	0	0	0.0887	0.175	0.192	0.602	0.175	0	0	0	0.0887	0.175	0.57	0.586
group1	group2	n1	n2	p	p.adj	p.adj.signif
Ctrl:HC	cACLD	51	25	0.001	0.003	**
Ctrl:HC	AD	51	46	8.65e-11	5e-10	***
Ctrl:HC	ACLF	51	10	0.000328	0.002	**
Ctrl:HC	Ctrl:Septic	51	11	0.684	0.7	ns
cACLD	AD	25	46	0.000872	0.003	**
cACLD	ACLF	25	10	0.049	0.1	ns

## Sheet: figure 3e
disease_state	n	min_raw	min_boxplot	q1	median	q3	max_boxplot	max_raw	iqr	p5	p10	p25	p50	p75	p90	p95
healthy	114	0	0	0	0.00855	0.119	0.285	31.2	0.119	0	0	0	0.00855	0.119	0.326	0.607
Liver cirrhosis	123	0	0	0.566	3.01	9.09	20.5	88.3	8.52	0.041	0.167	0.566	3.01	9.09	22.6	42.6

## Sheet: prtC_abundance_profiles_KCH
sample_id	g1	g2	g3	g4	g5	g6	g7	g8
P13752_101_S1_L001	0	0	0	0.1933	0	0	0	0
P13752_102_S2_L001	0.0487	0.6656	0.3403	1.4762	3.2218	1.6601	0.8913	0.0412
P13752_103_S3_L001	0	0.0248	0	0.0487	0	0	0.0503	0
P13752_104_S4_L001	0	0	0	0.0322	0	0.0819	0	0
P13752_105_S5_L001	0	0.2015	1.623	9.8305	0.6586	3.7189	1.5623	0
P13752_106_S6_L001	0	0	0	0	0	0	0	0
P13752_107_S7_L001	0	0	0	0	0.1735	2.7233	0.2769	0
P13752_108_S8_L001	0	0	0	0	0	0	0	0
P13752_109_S9_L001	0	0	0	0	0	4.3014	0.6249	0					g1: P13752_211_S82_L002_k141_302738::3::1591::2970::-
P13752_110_S10_L001	1.6364	26.8203	7.1691	9.9432	7.273	6.5405	3.0231	1.845					g2: P13752_213_S35_L001_k141_72022::7::4823::6085::+
P13752_111_S11_L001	0	8.6636	2.212	8.1812	16.7891	13.3723	0	1.5181					g3: P13752_213_S35_L001_k141_12030::1::13::852::+
P13752_112_S12_L001	7.6901	0	0	2.0614	0	4.7152	1.0655	0					g4: P13752_226_S92_L002_k141_4907::4::1909::3195::-
P13752_113_S13_L001	0	2.563	0	18.4448	5.2127	18.3246	4.3334	0					g5: P13752_111_S11_L001_k141_68918::4::2981::4222::-
P13752_114_S14_L001	0	0	0	0	0	0.2364	0	0					g6: P13752_111_S11_L001_k141_3025::3::968::2233::-
P13752_115_S15_L001	0	0.0924	0	0.2494	0.9869	11.618	0.4922	0					g7: P13752_228_S93_L002_k141_29624::7::7934::9178::-
P13752_116_S16_L001	0	0	0	0	0	0	0	0					g8: P13752_228_S93_L002_k141_40134::61::64698::65921::-
P13752_117_S17_L001	0	0	0	0.0291	0	0.0296	0	0
P13752_118_S18_L001	0	0	0	0	0	0.0458	0	0.0237
P13752_119_S19_L001	0	0.0406	0	0.0929	0	0.054	0	0
P13752_120_S20_L001	0	0	0.2073	0.8486	0	2.0003	0.2288	0
P13752_121_S21_L001	0	0.0366	0	0	0	0.1581	0	0
P13752_122_S22_L001	0	5.8687	1.528	10.2594	2.5577	66.6708	1.6108	7.563
P13752_123_S23_L001	0	0	0.6935	7.3933	0	2.7226	0.2989	0.0264
P13752_125_S24_L001	0	0.6072	11.2984	63.0907	40.8314	0.5301	0	0
P13752_126_S25_L001	0.6752	63.2723	7.3214	15.2045	33.7616	0.9716	0.1198	5.1768
P13752_127_S26_L001	0.3604	5.4147	0	12.2699	2.603	1.9643	0	0
P13752_128_S27_L001	0	0.0801	0.2708	1.0606	0	3.015	0.2843	0
P13752_129_S28_L001	0	0.0443	0	0.0869	0.0225	0.1989	0	0
P13752_130_S29_L001	0	6.8566	8.6235	53.9566	43.8522	99.9804	2.1436	1.6464
P13752_201_S77_L002	0	0.0393	0	0	0	0.5227	0.0399	0
P13752_202_S30_L001	0	0	0	0.1534	0	0.039	0	0
P13752_203_S31_L001	0	0	0	0	0.0275	0.1754	0.0549	0
P13752_204_S32_L001	0.0838	0.0915	0.0688	0.1572	0.0349	0	0	0.0236
P13752_205_S33_L001	0	0.1835	0	0.1801	0.0439	0.0431	0	0
P13752_206_S78_L002	0	0.7262	0	0	0	1.5309	0	0
P13752_207_S79_L002	0	0.0628	1.0621	2.3261	0	0.1566	0.0955	0
P13752_208_S80_L002	0	0.3678	0.3792	0.4744	1.9022	19.1433	2.42	2.2121
P13752_209_S81_L002	0	0	0	0	0	0.3895	0.0528	0
P13752_210_S34_L001	0	0	0	0	0	0	0	0
P13752_211_S82_L002	12.48	2.2895	0.2025	0.9912	0.6848	0.6046	0.7173	1.1117
P13752_212_S83_L002	2.8787	7.7423	0	4.0364	2.7064	1.931	0	0
P13752_213_S35_L001	0.212	29.3569	2.9601	4.3754	36.8603	0.982	0.1175	14.8175
P13752_214_S84_L002	0	2.9975	7.5116	9.8053	0	34.8879	0	0
P13752_215_S85_L002	0	29.0496	2.3044	7.7935	10.4845	1.807	1.2721	3.091
P13752_216_S86_L002	0	3.721	3.4634	6.6076	0.7207	149.0157	16.1775	14.0782
P13752_217_S87_L002	0	0.0289	0	0.0284	0	2.5367	0.3664	0
P13752_218_S36_L001	0	0.3094	0.3722	1.6034	0.0881	1.7411	0.0502	0.0639
P13752_219_S37_L001	0	0	0	0	0.0653	0.0896	0.0651	0
P13752_220_S88_L002	0	0.0267	0	0.1179	0	0	0.0542	0
P13752_221_S89_L002	0	0.7572	0.3415	1.9133	0.077	0.2077	0	0
P13752_222_S38_L001	0	0	0	0	0	0	0	0
P13752_223_S90_L002	0	1.368	0.2337	1.1441	3.6358	2.6364	0.3312	0.1604
P13752_224_S39_L001	0	1.355	0.2425	3.261	1.0334	4.1358	0.2455	0.0499
P13752_225_S91_L002	0	7.9141	0	0	12.0718	102.6392	30.1069	0
P13752_226_S92_L002	0	14.4194	7.9876	54.7403	0	1.8928	1.5398	6.2648
P13752_227_S40_L001	0	0	0	0	0	31.4287	37.1765	0
P13752_228_S93_L002	0.7839	8.7254	2.5755	28.0519	46.1064	0.534	6.6794	8.8929
P13752_229_S94_L002	1.5263	11.1975	0.7164	3.3901	2.7861	3.5652	0.4834	0
P13752_230_S95_L002	0	2.1583	0	0	0	0	0	0
P13752_232_S96_L002	0	11.5055	0	8.2617	7.4195	30.3754	2.2774	3.4748
P13752_233_S41_L001	0	0.0278	0	0.0546	0	0	0	0
P13752_234_S97_L002	0	0.759	0	0	0.0482	0.142	0	0
P13752_235_S98_L002	0	4.9115	0	0	9.5523	1.4714	0	2.3198
P13752_236_S99_L002	0	0.0424	0	0	0	0.6062	0.0717	0
P13752_237_S100_L002	0	0	0.2087	1.6468	0	2.3916	0.2688	0.0391
P13752_238_S101_L002	0	5.4368	0.3988	0.2473	0.3102	1.5214	0	5.8153
P13752_239_S42_L001	0	0	0	0.036	0	0.1097	0	0
P13752_240_S43_L001	0	0.2363	0.0338	0.0773	0.0687	0.101	0.0228	0.0232
P13752_241_S102_L002	4.3017	8.0785	2.2085	2.7387	2.3898	6.4475	0	0.3031
P13752_242_S103_L002	0	51.2508	0	0	24.1772	7.1987	0.4692	30.0693
P13752_243_S104_L002	0	35.5665	0	0.2566	36.6997	52.0058	0.1769	4.6774
P13752_246_S105_L002	0	5.2901	0.7018	0.7635	0.4747	24.991	0.6314	0.3211
P13752_247_S106_L002	0	39.3477	4.1248	21.7684	17.1371	3.597	0	0
P13752_248_S107_L002	2.2373	56.3044	5.9284	13.0011	21.411	0.9441	0	4.5567
P13752_249_S108_L002	0	0.0606	0.0608	0	0.0616	57.0267	1.2094	0
P13752_250_S109_L002	0	0.0865	0.065	0.1698	0.044	0.0432	0.0293	0
P13752_251_S110_L002	0	0.1706	0.0855	0.0372	0	0.6051	0	0.1565
P13752_252_S111_L002	0	0.0219	0	0.043	0	0	0	0
P13752_253_S112_L002	0	4.67	0.1179	0.4836	2.0727	1.5306	0	0.0809
P13752_254_S113_L002	0	0.0274	0	0	0	0	0	0
P13752_255_S114_L002	0	0	0	0.021	0	0	0	0
P13752_256_S44_L001	0	0.0815	0	0	0	0	0	0
P13752_257_S115_L002	0	3.5155	0	0	24.1307	35.0715	4.4579	0
P13752_258_S116_L002	0.1854	4.0523	0.8124	13.4545	2.1977	1.8192	0	0.4181
P13752_259_S117_L002	0	3.4764	0	0	1.0606	40.9248	3.5267	0
P13752_261_S45_L001	0.1323	3.4209	5.4334	17.2586	2.4988	37.9739	1.4664	4.4746
P13752_262_S118_L002	0	0.7029	0	0	0	0	0.7131	0
P13752_265_S46_L001	0	0	0	0.1278	0	0	0	0
P13752_266_S119_L002	0.1483	0.3831	0.1772	0.4627	0.03	0.6027	0	0
P13752_267_S120_L002	0	0.1467	0	0.1994	0.023	0.1013	0.0458	0
P13752_268_S121_L002	0	0.0773	0	0.0506	0.5634	0.2314	0.0784	0
P13752_269_S47_L001	0	0	0	0	0.0576	0.0565	0	0
P13752_270_S48_L001	0	0	0	0	0	0	0	0
P13752_271_S122_L002	0	0.0851	0	0.0716	0.0247	0	0	0
P13752_272_S49_L001	0	0	0	0.0719	0	0	0	0
P13752_273_S123_L002	0	0	1.2348	13.9422	0	0	0	0
P13752_274_S124_L002	5.1956	3.9151	0	3.8421	0	9.5692	0	5.0498
P13752_275_S125_L002	0.3225	14.8874	2.3179	6.4404	17.7817	7.7776	3.1278	4.9085
P13752_276_S126_L002	0.1903	2.3702	0.4377	1.9995	7.9074	0.3734	0	0.8581
P13752_277_S127_L002	1.1714	0.2461	0	0.0966	0	0.2947	0	0.2032
P13752_278_S128_L002	7.0804	10.8791	0.727	2.847	6.8837	1.9295	0	1.4968
P13752_279_S129_L002	0.8932	23.6183	11.1525	16.8566	19.4523	4.8682	0	1.4099
P13752_280_S130_L002	0.8674	0.1895	0.4987	1.0696	2.4576	0.7564	0.6249	0.9779
P13752_281_S131_L002	0	0.0463	0	0.0606	0	0	0	0.0318
P13752_282_S50_L001	0	0.0491	0.0492	0	0	0.049	0.0332	0.0338
P13752_283_S51_L001	0	0	0	0	0	0.0275	0	0
P13752_284_S132_L002	0	0	0	0.1807	0.0681	0.0668	0	0
P13752_285_S133_L002	0.0503	7.3812	0.4753	2.2931	9.0435	22.4476	0.9064	1.0354
P13752_286_S134_L002	0	0.1164	0.4727	4.3532	0.9709	2.5089	0.189	0
P13752_287_S52_L001	0	0	0	0	0	0.043	0	0
P13752_288_S135_L002	0	0.0476	0.0286	0.1121	0	0	0	0
P13752_289_S136_L002	1.791	11.7418	1.9616	5.5614	4.6849	4.3521	0.9513	0.6731
P13752_290_S137_L002	1.8286	6.216	0	2.6143	2.709	0	0	2.978
P13752_291_S138_L002	2.0775	11.7347	1.2148	3.9079	3.9125	0	0	2.5011
P13752_292_S139_L002	0.7101	42.2862	5.5414	16.1803	5.7203	2.1286	0	2.0015
P13752_293_S140_L002	0.2717	60.5881	2.7899	31.1009	17.5856	15.7467	1.6313	3.0123
P13752_294_S141_L002	0	11.1803	1.836	9.3242	39.269	9.555	0.8129	13.5446
P13752_295_S142_L002	0	1.4877	0	0	2.5934	3.6043	0	2.193
P13752_296_S143_L002	0	37.5114	7.4167	56.9627	0	16.8802	1.3383	0.1184
P13752_301_S53_L001	0	0.1657	0.2629	1.2374	0.1498	1.5151	0.1401	0
P13752_302_S144_L002	0	0.0315	0.0946	0.0514	0.0426	1.6318	0.5531	0
P13752_303_S145_L002	0	0.0372	0	0	0	0	0	0
P13752_304_S146_L002	0	4.1059	0	0.1786	1.2723	4.0281	0.5308	0.0469
P13752_305_S147_L002	0	0.7702	0	0.0756	1.2532	0.9769	0.067	0.0454
P13752_306_S54_L001	0	0	0	0.0531	0	0	0	0
P13752_307_S148_L002	0	0.0397	0	0.039	0	0	0	0
P13752_308_S149_L002	0	0	0.3159	2.3713	0.0214	0.021	0.032	0
P13752_309_S150_L002	3.909	13.6142	4.8165	37.3042	6.6236	8.2024	0.9207	0.3305
P13752_310_S152_L003	0	0.1713	1.4164	3.0255	0.2613	31.1837	11.2939	1.679
P13752_311_S153_L003	0.851	18.3645	1.267	1.5113	4.9938	3.9715	0.1769	10.0145
P13752_312_S55_L001	0	8.4187	0	33.3774	0.9132	3.8074	0.4555	0.695
P13752_313_S56_L001	0	1.0687	0	0	0.9509	12.2612	2.7104	1.1028
P13752_314_S154_L003	0.6788	56.7916	7.3283	35.3527	17.9936	10.2532	2.4722	2.9519
P13752_315_S57_L001	0.1819	14.6629	1.1953	1.5603	33.033	1.2557	0.1568	7.8613
P13752_317_S155_L003	0	0	0	18.1346	8.1912	0	0	0
P13752_318_S156_L003	0	0	0	0	0	0.6118	0	0.0234
P13752_319_S157_L003	0	2.6549	0	0.0965	6.837	12.8016	0.3865	4.8575
P13752_320_S158_L003	0	0.5895	0.1551	0.2603	0.045	15.629	0.3439	0
P13752_322_S159_L003	0	0.0821	0.3176	0.8292	4.6899	0.3981	39.3812	0
P13752_323_S160_L003	0	142.6619	37.9198	205.5832	17.6617	26.0438	1.2118	4.5981
P13752_324_S161_L003	0	0.6272	0.1849	2.8121	0.7004	0	0.0624	0
P13752_325_S58_L001	0	0	0	0.4758	0.0352	18.7603	1.0188	12.0784
P13752_326_S59_L001	0	0	0	0	0	26.6438	0	0
P13752_327_S162_L003	0	15.3139	0	0.6042	5.7909	174.9628	6.9479	1.4293
P13752_329_S163_L003	0.1931	3.1841	1.9323	2.3718	0.7802	0.6123	0	0.0594
P13752_330_S164_L003	0	0.1318	0.7047	7.1866	0.0596	0.789	0.0297	0.0453
P13752_331_S165_L003	0	0.4122	0.1549	0.7801	0	0.1175	0	0
P13752_332_S151_L002	0	0.4346	0	0	0	12.9336	1.0286	0
P13752_333_S60_L001	0	0.1142	2.1744	4.0427	0.0387	1.2908	0.0483	0
P13752_334_S61_L001	0	0.0944	0.0788	0.1337	1.4392	0.9099	0.5318	0.0541
P13752_336_S166_L003	0	0	0	0	0	0	0.5243	0
P13752_337_S62_L001	0	0	0.2474	0.323	0	0	0	0
P13752_338_S167_L003	0	0.1535	0	0.1292	0	0	0	0
P13752_339_S168_L003	0	0	0	0	0	0	0	0
P13752_340_S63_L001	0	0.0273	0	0.0179	0	0.0363	0.0369	0
P13752_341_S64_L001	0	0	0	0	0	0.1256	0.0319	0
P13752_342_S65_L001	0	0.0196	0.2943	1.5078	0.1194	0.0488	0.0199	0
P13752_343_S169_L003	0	0	0	0	0	0	0	0
P13752_344_S66_L001	0	0	0	0.0215	0	0.0219	0	0.0453
P13752_345_S170_L003	0	0	0	0	0	0	0	0
P13752_346_S171_L003	0.2289	27.4763	3.3308	5.7855	28.9219	2.3882	0.1812	8.959
P13752_347_S172_L003	0	5.2337	0	0	0	5.2213	0	0
P13752_348_S173_L003	0	0	0	0	0	98.5872	26.3157	0
P13752_349_S174_L003	0	0	0	0	6.7468	75.0142	0	18.256
P13752_350_S175_L003	0	2.0386	23.7554	118.0358	0	86.9446	14.4767	0
P13752_351_S67_L001	0	4.456	0.0429	0.1399	0	35.0899	5.8409	0
P13752_352_S176_L003	0	0	0	1.7871	0	5.4503	0	0
P13752_353_S177_L003	0	3.9106	0	0.6396	0	4.2264	0	0
P13752_354_S178_L003	0	0	0	0	0	0.3238	0	0
P16815_101_S149_L003	0	0	0	0	0	0	0	0
P16815_102_S150_L003	0.0957	0.2989	0.0562	0.0587	0.3571	3.1083	7.9057	9.0204
P16815_103_S151_L003	0.0873	0.2941	0.8964	2.5976	4.8256	0.8961	0.4596	11.4172
P16815_104_S152_L003	0	0	0	0.1304	0.0246	19.8822	1.6174	0.0872
P16815_105_S153_L003	0	0	0	0	0	0	0	0
P16815_106_S154_L003	0	0	0	0	0	0.0294	0.0199	0
P16815_107_S155_L003	0	0.0308	0.2625	0.9472	1.2634	0	0	0
P16815_108_S156_L003	0	10.6408	0	0	0	0	0	0
P16815_109_S157_L003	0	0.0801	2.8305	5.1491	0.0815	0.1598	0.4063	0.0827
P16815_110_S158_L003	1.1776	8.1015	6.8071	6.22	12.0185	1.2361	3.4808	5.2125
P16815_111_S159_L003	0	0.5039	1.2398	2.023	0.8385	0.5941	0.3253	1.2763
P16815_112_S160_L003	0	9.2596	2.1238	6.9307	3.3515	35.8545	0	4.0486
P16815_113_S161_L003	0	0	0	0	0	0	0	0
P16815_114_S162_L003	0	0	0	0	0	0	0	2.9966
P16815_115_S163_L003	0	0	6.4918	15.8889	23.5993	0	0	0
P16815_116_S164_L003	0	2.9409	0	2.4051	0	1.467	0	0
P16815_117_S165_L003	0	0.0301	0.1131	0.5905	0.413	0.06	0.0229	0
P16815_118_S166_L003	0	0.5984	0.4428	1.2305	0.029	15.8825	0.9829	0.0392
P16815_119_S167_L003	0	0.097	2.6146	7.9028	0	4.4227	0.3483	0
P16815_120_S168_L003	0	0.0736	0.0905	0.1116	0.0408	0.0133	0	0
P16815_125_S169_L003	0	1.3573	2.8485	34.3812	50.5505	7.4191	1.5203	0
P16815_126_S170_L003	0.2524	64.6176	15.3867	34.0666	7.6958	1.0393	0.2487	6.2282
P16815_127_S171_L003	0	8.1804	15.7591	43.4005	7.4088	14.5368	1.0373	0
P16815_128_S172_L003	1.1946	22.8549	2.2829	5.9339	21.3452	21.1531	2.4861	4.975
GLA-HC041_Sa	4.4438	3.4926	7.1725	12.5394	3.7249	1.5297	0	4.7465
GLA-HC052_Sa	1.0929	0	0.4655	2.474	0	0	0	0
GLA-HC070_Sa	0	5.754	9.1459	18.3115	17.5539	0.492	0	6.0222
GLA-HC096_Sa	0.3349	1.4272	19.2587	57.5337	9.8247	1.0953	0	7.2126
GLA-HC104_Sa	6.5945	0.0613	3.4345	10.5614	0.0779	0	0	0
GLA-HC110_Sa	0	0	0	2.5927	0	0	0	0
GLA-HC042_Sa	1.4581	2.8968	1.3066	4.2641	1.4729	1.7339	0	0.2989
GLA-HC054_Sa	1.1897	9.5037	6.7353	15.8429	2.5367	0.4557	0.0356	0.8157
GLA-HC083_Sa	0	19.8068	9.8488	19.5395	11.4824	0.1452	0	7.2311
GLA-HC097_Sa	0.7049	2.3105	2.9594	6.7604	5.874	0.683	0	1.9426
GLA-HC105_Sa	1.5078	0	0	0.294	0	0	0	0.3091
GLA-HC111_Sa	0.942	7.7559	4.3109	14.1765	2.2054	0.2934	0	4.2481
GLA-HC045_Sa	0.5173	29.1822	5.4183	16.0179	0.9341	0.5639	0	0
GLA-HC057_Sa	0.3397	13.074	19.125	54.3337	18.3557	0.6227	0.1027	5.0829
GLA-HC088_Sa	3.1614	4.3457	6.7016	11.4817	4.1925	1.2228	1.6956	0
GLA-HC098_Sa	1.4781	3.7035	6.3639	11.0399	7.9286	0.5834	0.339	1.5803
GLA-HC106_Sa	2.3612	3.4167	3.5646	13.7541	6.9489	3.7564	0.5659	0
GLA-HC046_Sa	2.3851	4.5105	0	2.4591	3.1598	4.0999	0	0.724
GLA-HC062_Sa	0.7562	13.0499	10.4792	10.2681	8.3751	0.1344	0.0729	1.4457
GLA-HC093_Sa	1.1275	7.1418	5.3691	5.8172	4.7388	0	0	5.7666
GLA-HC100_Sa	2.5019	0.2929	1.7616	3.1937	1.3238	0.2489	0.077	0
GLA-HC108_Sa	1.8052	10.9122	4.6399	11.0209	4.0116	0.4761	0	0.8863
GLA-HC051_Sa	0.9663	3.1676	0	1.1009	0.4026	3.6209	0.6025	0
GLA-HC069_Sa	1.7731	0.1906	0.7641	0.9351	0.2584	0.4119	0	0
GLA-HC094_Sa	1.2823	7.8458	7.3308	12.9792	9.0613	1.5654	0.3411	2.1396
GLA-HC103_Sa	0.6866	10.7522	3.5449	10.5868	11.8059	1.1047	0.4711	6.303
GLA-HC109_Sa	1.0427	2.0322	2.7315	5.016	3.9766	0.5222	0	1.4615
GLA-HC-103_st	0	0	0	0	0	0	0	0
GLA-HC093_st	0	0	0	0.0292	0	0	0	0
GLA-HC041_st	0	0	0.0329	0.1072	0	0	0	0
GLA-HC094_st	0.0535	0.0539	0.0203	0.0309	0.1005	0	0.0091	0
GLA-HC042_st	0	0	0	0.0371	0	0	0	0
GLA-HC096_st	0	0	0.0883	0.2474	0	0	0	0.0285
GLA-HC045_st	0	0.018	0.0361	0.0884	0	0	0	0
GLA-HC097_st	0	0	0	0	0	0	0	0
GLA-HC046_st	0	0	0	0.0248	0.0128	0.0063	0	0
GLA-HC098_st	0	0	0	0.0358	0	0	0	0
GLA-HC051_st	0	0.0124	0	0	0	0	0	0
GLA-HC100_st	0	0	0.0665	0.1736	0	0.0331	0	0
GLA-HC052_st	0	0	0.0277	0.0543	0	0	0	0
GLA-HC104_st	0	0	0.0195	0.0638	0	0	0	0
GLA-HC054_st	0	0	0.0385	0.0201	0	0	0	0
GLA-HC105_st	0	0	0	0	0	0	0	0
GLA-HC057_st	0	0	0.2612	0.8797	0	0	0	0
GLA-HC106_st	0	0	0	0	0	0	0	0
GLA-HC062_st	0	0	0.082	0.0476	0	0	0	0
GLA-HC108_st	0	0	0	0.033	0	0	0	0
GLA-HC069_st	0	0	0.051	0.1054	0	0	0	0
GLA-HC109_st	0	0	0	0.0173	0	0	0	0
GLA-HC083_st	0.2285	0.7002	0.0979	0.1438	0.5244	0.0975	0	0
GLA-HC110_st	0	0	0	0	0	0	0	0
GLA-HC088_st	0.0211	0.0429	0.0248	0.2104	0.0268	0.0197	0.0368	0
GLA-HC111_st	0	0	0.0485	0.1394	0	0.1417	0	0
GLA-HC056-Sa-D	0.3327	8.7249	27.1482	94.482	4.6211	1.6925	0.4303	1.0003
GLA-HC061-St-D	0	0	0	0.055	0	0.1006	0	0
GLA-HC087-Sa-D	2.6077	2.3744	1.428	4.8156	5.151	2.5267	0	4.0834
GLA-HC056-St-D	0	0	0.0271	0.0708	0	0.027	0	0
GLA-HC072-Sa-D	2.2371	1.4378	6.2694	8.7483	7.6762	0.7172	0	2.2996
GLA-HC087-St-D	0	0	0	0.0266	0	0	0	0
GLA-HC059-Sa-D	0.7125	8.1573	11.1963	35.8738	2.6675	0.1351	0	0.0699
GLA-HC072-St-D	0	0	0	0	0	0	0	0
GLA-HC089-Sa-D	0.7819	0.7689	0.2569	3.4376	0.6951	0	0	0
GLA-HC059-St-D	0	0	0	0	0	0	0	0
GLA-HC073-Sa-D	0	17.785	3.3426	12.7784	12.5954	19.6439	0	7.5373
GLA-HC089-St-D	0	0	0	0	0	0	0	0
GLA-HC060-Sa-D	8.1874	0	0	0	0	0	0	0
GLA-HC073-St-D	0	0	0.024	0	0	0	0	0
GLA-HC091-Sa-D	1.5292	1.3414	0.2831	1.8244	0	1.1973	0.3342	0.0971
GLA-HC060-St-D	0	0	0	0	0.0635	0	0	0
GLA-HC074-Sa-D	0.5594	15.3328	8.7314	25.3947	6.9931	0.7623	0.155	0.841
GLA-HC091-St-D	0	0	0	0.0579	0	0	0	0
GLA-HC061-Sa-D	3.6595	0.4729	0.3232	0.3375	0.9182	0.3431	0	0.3993
GLA-HC074-St-D	0	0.5016	0.0786	0.1846	0.2551	0.073	0	0

## Sheet: prtC_abundance_profiles_QinN
gc_id	HD-1	HD-10	HD-11	HD-12	HD-13	HD-14	HD-15	HD-16	HD-17	HD-18	HD-19	HD-2	HD-20	HD-21	HD-22	HD-23	HD-24	HD-25	HD-26	HD-27	HD-28	HD-29	HD-3	HD-30	HD-31	HD-32	HD-33	HD-34	HD-35	HD-36	HD-37	HD-38	HD-39	HD-4	HD-40	HD-41	HD-42	HD-43	HD-44	HD-45	HD-46	HD-47	HD-48	HD-49	HD-5	HD-50	HD-51	HD-52	HD-53
LV6__k119_22366_6	0	0	0	0	0	0	0	0.0351299	0	0	0	0	0	0	0	0	0	0	0	0	0	0	0	0	0	0	0	0	0	0	0	0	0.092028	0	0	0.459093	0	0	0	0	0.0575929	0	0	0.0477426	0	0.112183	0	0	0.0699662
HD-50__k119_68261_4	0.0564238	0	0	0	0	0	0	0	0.0453941	0	0.0335133	0	0	0	0	0.0482552	0	0	0	0	0.0284721	0	0	0	0	0	0	0	0.0549636	0.0862828	0	0	0.049339	0	0.0528127	0	0	0.0352171	0	0	0	0	0.0355776	0.0255963	0	3.27455	0	0	0.075022
LD-45__k79_21637_7	0	0	0	0	0	0	0	0	0.761427	0	0	0	0	0.0603255	0	0	0	0.440859	0	0	0	0	0	0	0	0	0	0	0	0.116952	0	0	0.150472	0.0645603	0.0536888	0	0	0.107404	0	0	0	0	0	0.0260208	0.0922597	2.07884	0	0	0.127111
LD-45__k79_32461_1	0	0	0	0	0	0	0.0360401	0	0.13877	0	0	0.0593101	0.0622814	0	0	0	0	0	0	0	0	0	0	0	0	0	0	0	0	0	0	0	0.276521	0	0.0269081	0	0	0	0	0	0	0	0	0	0	7.12298	0	0	0.0254825
LD-85__k119_32427_9	0	0	0	0	0	0	0	0	0.469255	0	0.0519658	0	0	0.143134	0	0	0	0	0	0	0	0	0	0	0	0	0	0	0	0	0	0	0.204014	0.0656493	0.0272972	0	0	0.109216	0	0	0.063838	0	0	0	0	0.967147	0	0	0.116329
LD-38__k119_3864_7	0	0	0	0	0	0	0	0	0.0705582	0	0	0	0	0.122982	0	0	0	0	0	0	0	0	0.0759098	0	0	0	0.0421315	0	0	0	0	0	1.07366	0	0	0	0	0.200712	0	0	0	0	0.0368666	0	0	10.415	0	0.0170982	0.466441
LD-76__k119_79006_3	0	0	0	0	0	0	0	0	0	0	0	0	0	0	0	0	0	0	0	0	0	0	0.15182	0	0	0	0	0	0	0	0	0	0.127817	0	0	0	0	0	0	0	0	0	0	0	0	3.58709	0	0	0
LD-91__k119_31688_4	0	0	0	0	0.0947934	0	0	0	0.0705582	0	0	0	0	0	0	0	0	0	0	0	0.0590073	0	0	0	0	0	0	0	0	0	0	0	0.07669	0	0	0	0	0	0	0	0	0	0.0368666	0	0	3.07464	0	0	0
LD-44__k119_37236_7	0	0	0	0	0	0	0	0	0	0	0	0	0	0	0	0	0	0	0	0	0	0	0	0	0	0	0	0	0	0	0	0	0	0	0	0	0	0	0	0	0	0	0	0	0	0.53403	0	0	0
[truncated: 188 more columns]

## Sheet: stool collagenase measurements
sample_id	time	replicate	value
GLA_HC109	5	1	32.96
GLA_HC109	5	2	31.12
GLA_HC109	5	3	36.02
GLA_HC109	120	1	39.17
GLA_HC109	120	2	27.39
GLA_HC109	120	3	27.89
GLA_HC109	240	1	38.05
GLA_HC109	240	2	29.15
GLA_HC109	240	3	30.87
GLA_HC109	1440	1	39.79
GLA_HC109	1440	2	39.52
GLA_HC109	1440	3	38.57
GLA_HC098	5	1	22.12
GLA_HC098	5	2	23.21
GLA_HC098	5	3	24.00
GLA_HC098	120	1	34.42
GLA_HC098	120	2	25.87
GLA_HC098	120	3	25.84
GLA_HC098	240	1	35.41
GLA_HC098	240	2	28.04
GLA_HC098	240	3	25.49
GLA_HC098	1440	1	43.94
GLA_HC098	1440	2	41.63
GLA_HC098	1440	3	42.91
GLA_HC106	5	1	46.24
GLA_HC106	5	2	49.34
GLA_HC106	5	3	51.74
GLA_HC106	120	1	65.37
GLA_HC106	120	2	45.68
GLA_HC106	120	3	45.13
GLA_HC106	240	1	65.78
GLA_HC106	240	2	45.51
GLA_HC106	240	3	43.47
GLA_HC106	1440	1	78.81
GLA_HC106	1440	2	78.34
GLA_HC106	1440	3	77.16
GLA_HC110	5	1	36.03
GLA_HC110	5	2	38.82
GLA_HC110	5	3	38.12
GLA_HC110	120	1	45.67
GLA_HC110	120	2	31.19
GLA_HC110	120	3	29.77
GLA_HC110	240	1	47.81
GLA_HC110	240	2	43.12
GLA_HC110	240	3	33.01
GLA_HC110	1440	1	51.15
GLA_HC110	1440	2	51.58
GLA_HC110	1440	3	52.20
GLA_HC100	5	1	56.54
GLA_HC100	5	2	58.89
GLA_HC100	5	3	58.32
GLA_HC100	120	1	76.34
GLA_HC100	120	2	77.19
GLA_HC100	120	3	71.03
GLA_HC100	240	1	77.08
GLA_HC100	240	2	78.66
GLA_HC100	240	3	77.53
GLA_HC100	1440	1	75.56
GLA_HC100	1440	2	75.34
GLA_HC100	1440	3	73.94
GLA_HC105	5	1	10.20
GLA_HC105	5	2	10.72
GLA_HC105	5	3	9.102
GLA_HC105	120	1	36.45
GLA_HC105	120	2	30.94
GLA_HC105	120	3	31.23
GLA_HC105	240	1	39.34
GLA_HC105	240	2	37.11
GLA_HC105	240	3	36.56
GLA_HC105	1440	1	46.71
GLA_HC105	1440	2	43.38
GLA_HC105	1440	3	46.18
GLA_HC097	5	1	23.78
GLA_HC097	5	2	21.86
GLA_HC097	5	3	22.08
GLA_HC097	120	1	43.68
GLA_HC097	120	2	38.13
GLA_HC097	120	3	40.47
GLA_HC097	240	1	39.62
GLA_HC097	240	2	39.96
GLA_HC097	240	3	40.33
GLA_HC097	1440	1	38.50
GLA_HC097	1440	2	38.66
GLA_HC097	1440	3	36.38
GLA_HC103	5	1	5.106
GLA_HC103	5	2	5.201
GLA_HC103	5	3	5.464
GLA_HC103	120	1	6.460
GLA_HC103	120	2	6.262
GLA_HC103	120	3	6.507
GLA_HC103	240	1	7.168
GLA_HC103	240	2	7.155
GLA_HC103	240	3	8.076
GLA_HC103	1440	1	16.29
GLA_HC103	1440	2	15.94
GLA_HC103	1440	3	15.86
GLA_HC111	5	1	8.602
GLA_HC111	5	2	8.511
GLA_HC111	5	3	8.934
GLA_HC111	120	1	33.35
GLA_HC111	120	2	31.30
GLA_HC111	120	3	30.59
GLA_HC111	240	1	39.53
GLA_HC111	240	2	40.28
GLA_HC111	240	3	40.44
GLA_HC111	1440	1	53.49
GLA_HC111	1440	2	54.11
GLA_HC111	1440	3	55.92
GLA_HC096	5	1	8.194
GLA_HC096	5	2	8.100
GLA_HC096	5	3	8.310
GLA_HC096	120	1	27.99
GLA_HC096	120	2	27.25
GLA_HC096	120	3	28.08
GLA_HC096	240	1	31.32
GLA_HC096	240	2	32.18
GLA_HC096	240	3	34.66
GLA_HC096	1440	1	40.87
GLA_HC096	1440	2	42.97
GLA_HC096	1440	3	44.57
GLA_534	5	1	40.23
GLA_534	5	2	43.55
GLA_534	5	3	43.47
GLA_534	120	1	37.03
GLA_534	120	2	54.31
GLA_534	120	3	61.02
GLA_534	240	1	60.62
GLA_534	240	2	66.27
GLA_534	240	3	65.58
GLA_534	1440	1	65.06
GLA_534	1440	2	71.67
GLA_534	1440	3	73.30
GLA_535	5	1	37.55
GLA_535	5	2	34.92
GLA_535	5	3	39.61
GLA_535	120	1	29.26
GLA_535	120	2	26.36
GLA_535	120	3	44.06
GLA_535	240	1	30.63
GLA_535	240	2	39.11
GLA_535	240	3	46.73
GLA_535	1440	1	52.94
GLA_535	1440	2	52.60
GLA_535	1440	3	54.86
GLA_197	5	1	43.33
GLA_197	5	2	45.70
GLA_197	5	3	49.69
GLA_197	120	1	41.64
GLA_197	120	2	40.41
GLA_197	120	3	63.90
GLA_197	240	1	41.71
GLA_197	240	2	51.66
GLA_197	240	3	65.79
GLA_197	1440	1	68.11
GLA_197	1440	2	73.50
GLA_197	1440	3	74.35
GLA_462	5	1	35.97
GLA_462	5	2	35.40
GLA_462	5	3	39.71
GLA_462	120	1	23.06
GLA_462	120	2	25.75
GLA_462	120	3	41.63
GLA_462	240	1	27.11
GLA_462	240	2	39.08
GLA_462	240	3	41.22
GLA_462	1440	1	38.13
GLA_462	1440	2	41.63
GLA_462	1440	3	42.53
GLA_196	5	1	67.64
GLA_196	5	2	67.69
GLA_196	5	3	70.51
GLA_196	120	1	84.31
GLA_196	120	2	90.32
GLA_196	120	3	97.64
GLA_196	240	1	96.69
GLA_196	240	2	96.98
GLA_196	240	3	100.1
GLA_196	1440	1	98.49
GLA_196	1440	2	100.7
GLA_196	1440	3	108.6
GLA_541	5	1	37.02
GLA_541	5	2	39.74
GLA_541	5	3	40.36
GLA_541	120	1	48.48
GLA_541	120	2	51.59
GLA_541	120	3	51.34
GLA_541	240	1	44.06
GLA_541	240	2	45.94
GLA_541	240	3	43.97
GLA_541	1440	1	39.64
GLA_541	1440	2	39.95
GLA_541	1440	3	44.26
GLA_533	5	1	29.99
GLA_533	5	2	30.87
GLA_533	5	3	33.50
GLA_533	120	1	37.46
GLA_533	120	2	38.61
GLA_533	120	3	42.41
GLA_533	240	1	35.29
GLA_533	240	2	35.29
GLA_533	240	3	37.51
GLA_533	1440	1	48.85
GLA_533	1440	2	50.05
GLA_533	1440	3	55.59
GLA_474	5	1	54.32
GLA_474	5	2	57.33
GLA_474	5	3	59.12
GLA_474	120	1	85.10
GLA_474	120	2	85.83
GLA_474	120	3	88.30
GLA_474	240	1	82.79
GLA_474	240	2	80.74
GLA_474	240	3	73.62
GLA_474	1440	1	89.29
GLA_474	1440	2	96.30
GLA_474	1440	3	97.06
GLA_506	5	1	17.64
GLA_506	5	2	20.31
GLA_506	5	3	19.67
GLA_506	120	1	25.99
GLA_506	120	2	27.84
GLA_506	120	3	27.70
GLA_506	240	1	25.02
GLA_506	240	2	25.55
GLA_506	240	3	24.97
GLA_506	1440	1	25.54
GLA_506	1440	2	25.11
GLA_506	1440	3	26.02
GLA_515	5	1	35.13
GLA_515	5	2	33.12
GLA_515	5	3	37.25
GLA_515	120	1	71.02
GLA_515	120	2	71.91
GLA_515	120	3	71.70
GLA_515	240	1	69.61
GLA_515	240	2	65.78
GLA_515	240	3	59.77
GLA_515	1440	1	72.05
GLA_515	1440	2	73.75
GLA_515	1440	3	79.47
