# Supplementary material for: Microbial collagenase activity is linked to oral–gut translocation in advanced chronic liver disease
Source: Nat Microbiol. 2025 Dec 29;11(1):211–27. doi: 10.1038/s41564-025-02223-0 (PMC12768972; doi:10.1038/s41564-025-02223-0)
Supplement: Supplementary file 9 — Statistical source data. [file 41564_2025_2223_MOESM9_ESM.xlsx]

## Sheet: figure 5a
group	n	min_raw	min_boxplot	q1	median	q3	max_boxplot	max_raw	iqr	p5	p10	p25	p50	p75	p90	p95
CCl4	7	0.491	0.491	0.794	1.03	1.12	1.31	1.31	0.324	0.565	0.639	0.794	1.03	1.12	1.2	1.26
CCl4+isolates	8	0.859	0.859	1.19	1.41	1.89	2.65	2.65	0.705	0.929	0.998	1.19	1.41	1.89	2.14	2.39

## Sheet: figure 5b
group	sirius_red	albumin
ctr		0.8
ctr		0.95
ctr		0.85
ctr		0.98
CCl4	1.135	1.21
CCl4	1.029	0.92
CCl4	0.491	0.89
CCl4	1.31	1.5
CCl4	0.738	1.07
CCl4	0.85	1.37
CCl4	1.1	1.24
CCl4+isolates	2.647	1.42
CCl4+isolates	1.232	1.32
CCl4+isolates	1.435	1.49
CCl4+isolates	0.859	1.25
CCl4+isolates	1.38
CCl4+isolates	1.917	1.15
CCl4+isolates	1.058	1.48
CCl4+isolates	1.885	1.42

## Sheet: figure 5c
group	n	min_raw	min_boxplot	q1	median	q3	max_boxplot	max_raw	iqr	p5	p10	p25	p50	p75	p90	p95
ctr	5	0.0617	0.0617	0.244	0.742	0.788	1.41	1.41	0.544	0.0981	0.135	0.244	0.742	0.788	1.16	1.29
CCl4	7	0.221	0.221	0.468	3.92	7.06	9.37	9.37	6.59	0.255	0.289	0.468	3.92	7.06	8.73	9.05
CCl4+isolates	8	1.81	1.81	3.16	11.1	15.8	19.3	19.3	12.6	1.95	2.08	3.16	11.1	15.8	17.7	18.5
group1	group2	n1	n2	p	p.adj
ctr	CCl4	5	7	0.1	0.134
ctr	CCl4+isolates	5	8	0.0008	0.002
CCl4	CCl4+isolates	7	8	0.06	0.121
